# Supplementary material for: Hundreds of genetic barcodes of the species-rich hydroid superfamily Plumularioidea (Cnidaria, Medusozoa) provide a guide toward more reliable taxonomy
Source: Sci Rep. 2018 Dec 20;8:17986. doi: 10.1038/s41598-018-35528-8 (PMC6301992; doi:10.1038/s41598-018-35528-8)
Supplement: Supplementary file 2 — Supplementary Table S1 [file 41598_2018_35528_MOESM2_ESM.xlsx]

## Sheet: Sheet1
Moura et al. 2018. Hundreds of genetic barcodes of the species-rich hydroid superfamily Plumularioidea (Cnidaria, Medusozoa) provide a guide toward more reliable taxonomy. Scientific Reports
Ordering_temporary	ABGD	mlPTP	bPTP	Species & lineages	16S_Tree_Haplotype #	COI_Tree_Haplotype #	Haplotype Name	Sequence Name	16S Genbank accession #	COI Genbank accession #	Voucher specimen	Morphbank #	Cruise/collector	Collection method	Sample location	Coordinates	Author	Ocean	<100 m Depth	> 200 m Depth	100-200 m Depth
1				Aglaophenia acacia (lineage 1) + A. elongata	116		Aglaophenia acacia + A. elongata Giglio Island - Italy (2)	Aglaophenia acacia Giglio Island - Italy	FJ550507		MHNG-INVE-37535				Giglio Island - Italy		Leclère et al. 2009	Mediterranean	1
2					116		Aglaophenia acacia + A. elongata Giglio Island - Italy (2)	Aglaophenia elongata Giglio Island - Italy	FJ550508		MHNG-INVE-37539				Giglio Island - Italy		Leclère et al. 2009	Mediterranean	1
3				Aglaophenia acacia - lineage 3	108		Aglaophenia acacia Sagres, 2-22 m - S Portugal	Aglaophenia acacia Sagres, 2-22 m - S Portugal	MH212380		DBUA 1847.01	861739	C.J. Moura	Hand	Sagres, Ponta de Sagres, 2-22 m - S Portugal	36°59.700'N 8°56.715'W	Present Study	Atlantic	1
4				Aglaophenia cupressina	281		Aglaophenia cupressina Gili Trawagan, 20 m - Indonesia	Aglaophenia cupressina Gili Trawagan, 20 m - Indonesia	MH212397			861660		Hand	Gili Trawagan, 20 m - Indonesia		Present Study	Indian	1
5					278		Aglaophenia cupressina Europa Island - SW Indian Ocean (2)	Aglaophenia cupressina Europa Island - SW Indian Ocean	KM587399		UR-EUR11-019				Europa Island - SW Indian Ocean		Postaire et al. 2015	Indian	1
6					278		Aglaophenia cupressina Europa Island - SW Indian Ocean (2)	Aglaophenia cupressina Europa Island - SW Indian Ocean	KM587400		UR-EUR11-115				Europa Island - SW Indian Ocean		Postaire et al. 2015	Indian	1
7					279		Aglaophenia cupressina Europa Island - SW Indian Ocean	Aglaophenia cupressina Europa Island - SW Indian Ocean	KM587401		UR-EUR11-135				Europa Island - SW Indian Ocean		Postaire et al. 2015	Indian	1
8					280		Aglaophenia cupressina Mayotte - SW Indian Ocean	Aglaophenia cupressina Mayotte - SW Indian Ocean	KM587402		UR-MAY09-095				Mayotte - SW Indian Ocean		Postaire et al. 2015	Indian	1
9					275		Aglaophenia cupressina Glorieuses Islands - SW Indian Ocean	Aglaophenia cupressina Glorieuses Islands - SW Indian Ocean	KM587406		UR-GLO08-001				Glorieuses Islands - SW Indian Ocean		Postaire et al. 2015	Indian	1
10					274		Aglaophenia cupressina Geyser bank - SW Indian Ocean (2)	Aglaophenia cupressina Geyser bank - SW Indian Ocean	KM587403		UR-GEY08-026				Geyser bank - SW Indian Ocean		Postaire et al. 2015	Indian	1
11					274		Aglaophenia cupressina Geyser bank - SW Indian Ocean (2)	Aglaophenia cupressina Geyser bank - SW Indian Ocean	KM587404		UR-GEY08-007				Geyser bank - SW Indian Ocean		Postaire et al. 2015	Indian	1
12					276		Aglaophenia cupressina Geyser bank - SW Indian Ocean	Aglaophenia cupressina Geyser bank - SW Indian Ocean	KM587405		UR-GEY08-076				Geyser bank - SW Indian Ocean		Postaire et al. 2015	Indian	1
13					277		Aglaophenia cupressina Mayotte - SW Indian Ocean	Aglaophenia cupressina Mayotte - SW Indian Ocean	KM587407		UR-MAY09-635				Mayotte - SW Indian Ocean		Postaire et al. 2015	Indian	1
14				Aglaophenia kirchenpaueri	109		Aglaophenia kirchenpaueri Algarve + Berlengas + Gorringe + UK, 2-39 m - S and W Portugal, Gorringe, UK (19)	Aglaophenia kirchenpaueri Sagres, 1-15 m - S Portugal	MH212408		DBUA 1844.01		C.J. Moura	Hand	Sagres, Ilhas do Martinhal, 1-15 m - S Portugal	37°00.897'N 8°55.080'W	Present Study	Atlantic	1
15					109	142	Aglaophenia kirchenpaueri Algarve + Berlengas + Gorringe + UK, 2-39 m - S and W Portugal, Gorringe, UK (19)	Aglaophenia kirchenpaueri Pta Sagres, 2-22 m - S Portugal	MH212406	MH282596	DBUA 1845.01		C.J. Moura	Hand	Sagres, Ponta de Sagres, 2-22 m - S Portugal	36°59.700'N 8°56.715'W	Present Study	Atlantic	1
16					109		Aglaophenia kirchenpaueri Algarve + Berlengas + Gorringe + UK, 2-39 m - S and W Portugal, Gorringe, UK (19)	Aglaophenia kirchenpaueri Gettysburg, 33-37 m - Gorringe Bank	MH212402		DBUA 1502.02		C.J. Moura	Hand	Gettysburg peak, 33-37 m - Gorringe Bank	36°31.076'N 11°34.277'W	Present Study	Atlantic	1
17					109	142	Aglaophenia kirchenpaueri Algarve + Berlengas + Gorringe + UK, 2-39 m - S and W Portugal, Gorringe, UK (19)	Aglaophenia kirchenpaueri Berlenga, 3-7 m - W Portugal	MH212415	MH282591	DBUA 1846.01		C.J. Moura	Hand	Ilhéu da Inês, Berlenga, 3-7 m - W Portugal	39°24.732'N 9°30.674'W	Present Study	Atlantic	1
18					109	142	Aglaophenia kirchenpaueri Algarve + Berlengas + Gorringe + UK, 2-39 m - S and W Portugal, Gorringe, UK (19)	Aglaophenia kirchenpaueri Tavira, 10-25 m - S Portugal	MH212411	MH282597			Marbis 2013	Hand	Tavira, Stn M13AlSt14B004, 10-25 m - S Portugal	37°04.000'N 7°38.000'W	Present Study	Atlantic	1
19					109	142	Aglaophenia kirchenpaueri Algarve + Berlengas + Gorringe + UK, 2-39 m - S and W Portugal, Gorringe, UK (19)	Aglaophenia kirchenpaueri Berlengas, 21 m - W Portugal	MH212417	MH282592	MNHNC M@rbis1892		EMEPC/M@rBis/Berlengas2012	Hand	Berlengas, Farilhões, Stn. MB12BST18B15, 21 m - W Portugal	39°28.710'N 9°32.502'W	Present Study	Atlantic	1
20					109	142	Aglaophenia kirchenpaueri Algarve + Berlengas + Gorringe + UK, 2-39 m - S and W Portugal, Gorringe, UK (19)	Aglaophenia kirchenpaueri E Tavira, 10-25 m - S Portugal	MH212401	MH282594			Marbis 2013	Hand	E Tavira, Stn M13ALST8B003, 10-25 m - S Portugal	37°08.000'N 7°32.000'W	Present Study	Atlantic	1
21					109		Aglaophenia kirchenpaueri Algarve + Berlengas + Gorringe + UK, 2-39 m - S and W Portugal, Gorringe, UK (19)	Aglaophenia kirchenpaueri Gettysburg, 37-39 m - Gorringe Bank	JN560127		DBUA 1258.03		LusoExpedição Olympus 2008 ; J.P. Borges	Hand	Gettysburg peak, 37-39 m - Gorringe Bank	38°31.071'N 11°34.275'W	Moura et al. 2012a	Atlantic	1
22					109		Aglaophenia kirchenpaueri Algarve + Berlengas + Gorringe + UK, 2-39 m - S and W Portugal, Gorringe, UK (19)	Aglaophenia kirchenpaueri Lundy Island, 5-35 m - UK	AM887982		DBUA 937.01		J. Hall-Spencer	Hand	Lundy Island, 5-40 m - UK	51°09.400'N 4°39.300'W	Moura et al. 2008	Atlantic	1
23					109		Aglaophenia kirchenpaueri Algarve + Berlengas + Gorringe + UK, 2-39 m - S and W Portugal, Gorringe, UK (19)	Aglaophenia kirchenpaueri Ormonde, 35-37 m - Gettysburg	JN560126		DBUA 1258.02		LusoExpedição Olympus 2008 ; C.J. Moura	Hand	Ormonde, 35-37 m - Gorringe seamount	36°42.857'N 11°09.968'W	Moura et al. 2012a	Atlantic	1
24					109		Aglaophenia kirchenpaueri Algarve + Berlengas + Gorringe + UK, 2-39 m - S and W Portugal, Gorringe, UK (19)	Aglaophenia kirchenpaueri Berlenga, 15-5 m - W Portugal	JN560125		DBUA 1259.01		C.J. Moura	Hand	Berlenga Island, Ilhéu do Soldado, 5-16 m - W Portugal	39°24.981'N 9°30.784'W	Moura et al. 2012a	Atlantic	1
25					109		Aglaophenia kirchenpaueri Algarve + Berlengas + Gorringe + UK, 2-39 m - S and W Portugal, Gorringe, UK (19)	Aglaophenia kirchenpaueri Plymouth, 5-25 m - UK	AM887983		DBUA 1257.01		J. Hall-Spencer	Hand	Plymouth, 5-40 m - UK		Moura et al. 2008	Atlantic	1
26					109		Aglaophenia kirchenpaueri Algarve + Berlengas + Gorringe + UK, 2-39 m - S and W Portugal, Gorringe, UK (19)	Aglaophenia kirchenpaueri Gettysburg, 35-37 m - Gorringe Bank	JN560124		DBUA 1258.01		LusoExpedição Olympus 2008 / J. Xavier	Hand	Gettysburg, 35-37 m - Gorringe seamount	36°31.092'N 11°34.284'W	Moura et al. 2012a	Atlantic	1
27					109	143	Aglaophenia kirchenpaueri Algarve + Berlengas + Gorringe + UK, 2-39 m - S and W Portugal, Gorringe, UK (19)	Aglaophenia kirchenpaueri Armação de Pêra, 10-25 m - S Portugal	MH212413	MH282590			Marbis 2013	Hand	Armação de Pêra, Stn M13ALST53B026, 10-25 m - S Portugal	37°02.270'N 8°19.407'W	Present Study	Atlantic	1
28					109		Aglaophenia kirchenpaueri Algarve + Berlengas + Gorringe + UK, 2-39 m - S and W Portugal, Gorringe, UK (19)	Aglaophenia kirchenpaueri Berlengas, 38-25 m - W Portugal	MH212414		DBUA 1846.03		C.J. Moura	Hand	Estelas, Baixa Alagada, 38-25 m - W Portugal	39°25.477'N 9°32.120'W	Present Study	Atlantic	1
29					109		Aglaophenia kirchenpaueri Algarve + Berlengas + Gorringe + UK, 2-39 m - S and W Portugal, Gorringe, UK (19)	Aglaophenia kirchenpaueri Rinchão, Berlenga, 35-25 m - W Portugal	MH212407		DBUA 1846.04		C.J. Moura	Hand	Berlengas, Rinchão, 25-35m - W Portugal	39°25.437'N 9°29.941'W	Present Study	Atlantic	1
30					109		Aglaophenia kirchenpaueri Algarve + Berlengas + Gorringe + UK, 2-39 m - S and W Portugal, Gorringe, UK (19)	Aglaophenia kirchenpaueri Tavira, 10-24 m - S Portugal	MH212410				Marbis 2013	Hand	Tavira, 10-24 m, Stn M13AlSt11B05 - S Portugal	37°03.000'N 7°39.000'W	Present Study	Atlantic	1
31					109		Aglaophenia kirchenpaueri Algarve + Berlengas + Gorringe + UK, 2-39 m - S and W Portugal, Gorringe, UK (19)	Aglaophenia kirchenpaueri W Albufeira, 10-25 m - S Portugal	MH212412				Marbis 2013	Hand	W Albufeira, 10-25 m - S Portugal	37°02.270'N 8°19.407'W	Present Study	Atlantic	1
32					109	142	Aglaophenia kirchenpaueri Algarve + Berlengas + Gorringe + UK, 2-39 m - S and W Portugal, Gorringe, UK (19)	Aglaophenia kirchenpaueri E Tavira, 10-24 m - S Portugal	MH212400	MH282593			Marbis 2013	Hand	E Tavira, Stn M13ALST8B004, 10-24 m - S Portugal	37°08.000'N 7°32.000'W	Present Study	Atlantic	1
33					111		Aglaophenia kirchenpaueri Berlenga, 5-14 m - W Portugal	Aglaophenia kirchenpaueri Berlenga, 5-14 m - W Portugal	JN560128		DBUA 1259.02		C.J. Moura	Hand	Berlengas, Berlenga Island, 5-14 m - W Portugal	39°24.540'N 9°30.708'W	Moura et al. 2012a	Atlantic	1
34					110		Aglaophenia kirchenpaueri Sagres, 2-18 m - S Portugal	Aglaophenia kirchenpaueri Sagres, Ponta dos Caminhos, 2-18 m - S Portugal	MH212409		DBUA 1845.02		C.J. Moura	Hand	Sagres, Ponta dos Caminhos, 2-18 m - S Portugal	37°01.21°N 8°54.33'W	Present Study	Atlantic	1
35					112		Aglaophenia kirchenpaueri Berlenga, 22-18 m - W Portugal	Aglaophenia kirchenpaueri Berlenga, 22-18 m - W Portugal	MH212416		DBUA 1846.02		C.J. Moura	Hand	Primavera wreck, Berlenga, 22-18 m - W Portugal	39°24.854'N 9°30.378'W	Present Study	Atlantic	1
36					114		Aglaophenia kirchenpaueri Savokvica, 20 m - Croatia	Aglaophenia kirchenpaueri Savokvica, 20 m - Croatia	MH212404		MHNG-INVE-60599				Savokvica, 20 m - Croatia		Present Study	Mediterranean	1
37					113		Aglaophenia kirchenpaueri Mljet Island, 3 m - Croacia	Aglaophenia kirchenpaueri Mljet Island, 3 m - Croacia	MH212405		MHNG-INVE-37529				Mljet Island, Grabova, 3 m - Croatia		Present Study	Mediterranean	1
38					115	144	Aglaophenia kirchenpaueri Giglio Island, 30 m - Italy	Aglaophenia kirchenpaueri Giglio Island, 30 m - Italy	MH212403	MH282595	MHNG-INVE-37525				Isola del Giglio, 30 m - Italy	42°21.000'N 10°54.000'E	Present Study	Mediterranean	1
39				Aglaophenia latecarinata - lineage 1	201	161	Aglaophenia latecarinata Isla Uvita, 14-24 m - E Costa Rica	Aglaophenia latecarinata Isla Uvita, 14-24 m - E Costa Rica	MH212423	MH282601	MZUCR 2457		C.J. Moura	Hand	Isla Uvita (east), 14-24 m - E Costa Rica	9°59.765'N 83°00.488'W	Present Study	Atlantic	1
40					199	159	Aglaophenia latecarinata Key Biscayne (E Florida), 0.5 m - SE USA	Aglaophenia latecarinata Key Biscayne (E Florida), 0.5 m - SE USA	MH212424	MH282602	USNM 1471920		C.J. Moura	Hand	Key Biscayne (E Florida), pillars under bridge, Virginia beach drive, 0.5 m - SE USA	25°43.745'N 80°09.450'W	Present Study	Atlantic	1
41					198	157	Aglaophenia latecarinata Carrie Bow Cay + Fort Pierce, 0-6 m - Belize & E Florida (2)	Aglaophenia latecarinata Carrie Bow Cay, 6 m - Belize	MH212420	MH282598	USNM 1471937		C.J. Moura	Hand	Carrie Bow Cay, ca. 6 m - Belize	16°47.384'N 88°04.664'W	Present Study	Atlantic	1
42					198	158	Aglaophenia latecarinata Carrie Bow Cay + Fort Pierce, 0-6 m - Belize & E Florida (2)	Aglaophenia latecarinata Fort Pierce (E Florida), 0 m - SE USA	MH212421	MH282599	USNM 1471931		C.J. Moura	Hand	off Fort Pierce (E Florida), 0 m (on sargassum) - SE USA	27°28.611'N 80°16.812'W	Present Study	Atlantic	1
43					200	160	Aglaophenia latecarinata Isla Tambor, 27-15 m - NE Panama	Aglaophenia latecarinata Isla Tambor, 27-15 m - NE Panama	MH212422	MH282600	STRI CJM30		C.J. Moura	Hand	Isla Tambor (near Isla Grande), 15-10 m - NE Panama	9°38.768'N 79°33.886'W	Present Study	Atlantic	1
44				Aglaophenia latecarinata - lineage 2	202		Aglaophenia latecarinata São Sebastião - Brazil	Aglaophenia latecarinata São Sebastião - Brazil	DQ855936						São Sebastião, Ponta do Baleeiro - Brazil		Leclère et al. 2007	Atlantic	1
45				Aglaophenia latirostris + A. struthionides	104	139	Aglaophenia struthionides Monterey (N California), 15-3 m - W USA	Aglaophenia struthionides Monterey (N California), 15-3 m - W USA	MH212503	MH282629	USNM 1471904	861745	C.J. Moura	Hand	California, Monterey Bay, San Carlos Beach, side to Monterey Harbor, 15-3 m - W USA	36°36.612'N 121°53.555'W	Present Study	Pacific	1
46					105	138	Aglaophenia latirostris Carmel Meadows (N California), 16-6 m - W USA (2)	Aglaophenia latirostris Carmel Meadows (N California), 16-6 m - W USA	MH212418	MH282603	USNM 1471897	861528	C.J. Moura	Hand	California, Carmel Meadows, Ribera Road, 16-6 m - W USA	36°31.910'N 121°55.678'W	Present Study	Pacific	1
47					105	140	Aglaophenia latirostris Carmel Meadows (N California), 16-6 m - W USA (2)	Aglaophenia latirostris Carmel Meadows (N California), 16-6 m - W USA	MH212419	MH282604	USNM 1471897		C.J. Moura	Hand	California, Carmel Meadows, Ribera Road, 16-6 m - W USA	36°31.910'N 121°55.678'W	Present Study	Pacific	1
48					106		Aglaophenia struthionides Near Monterey Breakwater - W USA	Aglaophenia struthionides Near Monterey Breakwater - W USA	KT266602		KUNHM 2007-IZ-080		A.G. Collins	Hand	California, Near Monterey Breakwater - W USA		Maronna et al. 2016	Pacific	1
49					107		Aglaophenia struthionides Monterey (N California), 10 m - W USA	Aglaophenia struthionides Monterey (N California), 10 m - W USA	MH212502		USNM 1471909	861742	C.J. Moura	Hand	California, Monterey Bay, kelp forest in front of Hopkins station, ca. 10 m - W USA	36°37.182'N 121°54.181'W	Present Study	Pacific	1
50				Aglaophenia lophocarpa + A. acacia (lineage 2)	93		Aglaophenia lophocarpa Azores Bank, 256 m - Azores	Aglaophenia lophocarpa Azores Bank, 256 m - Azores	MH212427		DOP C4271		F/V Manuel Arriaga ; V. Sloft	Palangre de fundo	Azores Bank, 256 m - Azores	38°06.600'N 29°09.540'W	Present Study	Atlantic		1
51					94	145	Aglaophenia lophocarpa Princess Alice Bank, 188 m - Azores	Aglaophenia lophocarpa Princess Alice Bank, 188 m - Azores	MH212430	MH282606	DOP C4317		F/V Baia das Lajes ; T. Bento	Palangre de fundo	Princess Alice Bank, 188 m - Azores	38°00.420'N 29°19.260'W	Present Study	Atlantic			1
52					92		Aglaophenia lophocarpa Azores Bank, 229 m - Azores	Aglaophenia lophocarpa Azores Bank, 229 m - Azores	MH212426		DOP C4306		F/V Manuel Arriaga ; T. Bento	Palangre de fundo	Azores Bank, 229 m - Azores	38°06.540'N 29°10.560'W	Present Study	Atlantic		1
53					95		Aglaophenia acacia Baixa do Sul, Pico, 60 m - Azores	Aglaophenia acacia Baixa do Sul, Pico, 60 m - Azores	MH212381		DOP C9487		Project Baseline expedition ; T. Kincaid	Hand	Pico, Baixa do Sul, 60 m - Azores	38°31.201'N 28°33.110'W	Present Study	Atlantic	1
54					96		Aglaophenia acacia Faial, 33-8 m - Azores	Aglaophenia acacia Faial, 33-8 m - Azores	MH212382		DOP C 9471		C.J. Moura	Hand	Faial, Monte da Guia, 33-8 m - Azores	38°31.089'N 28°37.231'W	Present Study	Atlantic	1
55					91		Aglaophenia acacia Galicia, Ferrol, 12 m - Spain	Aglaophenia acacia Galicia, Ferrol, 12 m - Spain	MH212383		MHNG-INVE-37536				Ria de Ferrol, Galicia, 20 m - NW Spain	43°28.020'N 8°13.020'W	Present Study	Atlantic	1
56					89		Aglaophenia lophocarpa Meknes MV, 700 m - Gulf of Cadiz	Aglaophenia lophocarpa Meknes MV, 700 m - Gulf of Cadiz	AM887985		DBUA 900.02		R/V Prof. Logachev TTR15	Grab	Meknès, Stn 581, 700 m - Gulf of Cadiz	34°59.182'N 7°04.344'W	Moura et al. 2008	Atlantic		1
57					90		Aglaophenia lophocarpa Melilla Carb. Mound , 300 m - Alboran Sea	Aglaophenia lophocarpa Melilla Carb. Mound , 300 m - Alboran Sea	JN560112		DBUA 1251.01		R/V Prof. Logachev TTR17-leg1	Grab	Melilla Carbonate Mound, Stn 395, 300 m - Alboran Sea	35°26.415'N 2°31.075'W	Moura et al. 2012a	Mediterranean		1
58					87		Aglaophenia lophocarpa Kidd MV, 489 m - Gulf of Cadiz	Aglaophenia lophocarpa Kidd MV, 489 m - Gulf of Cadiz	AM887984		DBUA 899.01		R/V Prof. Logachev TTR14	Grab	Kidd MV, Stn 528, 489 m - Gulf of Cadiz	35°24.973'N 6°43.972'W	Moura et al. 2008	Atlantic		1
59					85		Aglaophenia lophocarpa Pen Duick escarp. + Mercator MV + Dakha MV + Carb. Prov., 444-473 m - Gulf of Cadiz (5)	Aglaophenia lophocarpa Pen Duick escarp., 444 m - Gulf of Cadiz	AM887986		DBUA 1254.01		R/V Pelagia M2006	Piston core	Pen Duick Escarpment, Stn 8, 444 m - Gulf of Cadiz	35°16.750'N 6°45.720'W	Moura et al. 2008	Atlantic		1
60					85		Aglaophenia lophocarpa Pen Duick escarp. + Mercator MV + Dakha MV + Carb. Prov., 444-473 m - Gulf of Cadiz (5)	Aglaophenia lophocarpa Carbonate Prov., 461 m - Gulf of Cadiz	JN560114		DBUA 1252.02		R/V Pelagia M2007	Box-corer	Unknown Carbonate Province, Stn 41, 461 m - Gulf of Cadiz	35°00.113'N 6°44.815'W	Moura et al. 2012a	Atlantic		1
61					85		Aglaophenia lophocarpa Pen Duick escarp. + Mercator MV + Dakha MV + Carb. Prov., 444-473 m - Gulf of Cadiz (5)	Aglaophenia lophocarpa Dakha MV, 360 m - Alboran Sea	JN560116		DBUA 1251.02		R/V Prof. Logachev TTR17-leg1	Grab	Dakhan MV, Stn 412, 360 m - Alboran Sea	35°25.423'N 4°31.829'W	Moura et al. 2012a	Mediterranean		1
62					85		Aglaophenia lophocarpa Pen Duick escarp. + Mercator MV + Dakha MV + Carb. Prov., 444-473 m - Gulf of Cadiz (5)	Aglaophenia lophocarpa Mercator MV, 350 m - Gulf of Cadiz	AM887987		DBUA 1253.01		Maria S. MERIAN No. 1 Leg 3	GKG	Mercator MV, Stn 242, 350 m - Gulf of Cadiz	35°17.870'N 6°38.810'W	Moura et al. 2008	Atlantic		1
63					85		Aglaophenia lophocarpa Pen Duick escarp. + Mercator MV + Dakha MV + Carb. Prov., 444-473 m - Gulf of Cadiz (5)	Aglaophenia lophocarpa Carbonate prov, 473 m - Gulf of Cadiz	JN560113		DBUA 1252.01		R/V Pelagia M2007	Box-corer	Carbonate Province, Stn 40Bx, 473 m - Gulf of Cadiz	35°00.137'N 6°44.806'W	Moura et al. 2012a	Atlantic		1
64					86		Aglaophenia lophocarpa NE Mercator MV, 432 m - Gulf of Cadiz	Aglaophenia lophocarpa NE Mercator MV, 432 m - Gulf of Cadiz	MH212425		DBUA 1849.01		James Cook 10	ROV	NE Mercator MV, Stn Dive 27 Rock 2, 432 m - Gulf of Cadiz	35°18.823'N 6°37.377'W	Present Study	Atlantic		1
65					88		Aglaophenia lophocarpa Mercator MV, 355 m - Gulf of Cadiz	Aglaophenia lophocarpa Mercator MV, 355 m - Gulf of Cadiz	AM887988		DBUA 900.01		R/V Prof. Logachev TTR15	Gravity-corer	Mercator MV, Stn 575, 355 m - Gulf of Cadiz	35°17.903'N 6°38.715'W	Moura et al. 2008	Atlantic		1
66					97	146	Aglaophenia lophocarpa Formigas, 60 m - Azores	Aglaophenia lophocarpa Formigas, 60 m - Azores	MH212428	MH282605	DOP C9473	861749	Project Baseline expedition ; T. Kincaid	Hand	Formigas, 60 m - Azores	37°16.550'N 24°47.018'W	Present Study	Atlantic	1
67					98		Aglaophenia lophocarpa Formigas, ca. 70 m - Azores	Aglaophenia lophocarpa Formigas, ca. 70 m - Azores	MH212429		DOP C9909		Project Baseline expedition ; T. Kincaid	Hand	Formigas, ca. 70 m - Azores	37°16.550'N 24°47.018'W	Present Study	Atlantic	1
68				Aglaophenia parvula	103		Aglaophenia parvula Cape Hope - South Africa	Aglaophenia parvula Cape Hope - South Africa	DQ855914		MHNG-INVE-34013				False Bay, Simons Town - South Africa		Leclère et al. 2007	Atlantic	1
69					102	141	Aglaophenia parvula False Bay - South Africa	Aglaophenia parvula False Bay - South Africa	MH212443	MH282612	MHNG-INVE-60589				Cape Hope - South Africa		Present Study	Atlantic	1
70					101		Aglaophenia parvula Sagres, 2-22 m - S Portugal	Aglaophenia parvula Sagres, 2-22 m - S Portugal	MH212445		DBUA 1848.01		C.J. Moura	Hand	Sagres, Ponta de Sagres, 2-22 m - S Portugal	36°59.700'N 8°56.715'W	Present Study	Atlantic	1
71					100		Aglaophenia parvula Praia Amado, 2-11 m - SW Portugal	Aglaophenia parvula Praia Amado, 2-11 m - SW Portugal	JN560097		DBUA 1246.01		C.J. Moura	Hand	Aljezur, islander, 2-11 m - SW Portugal	37°10.158'N 8°54.226'W	Moura et al. 2012a	Atlantic	1
72					99		Aglaophenia parvula Cascais + Ericeira + Berlengas + Vigo, 0-15 m - W Portugal & NW Spain (4)	Aglaophenia parvula Berlenga, 15-5 m - W Portugal	JN560099		DBUA 1247.01		C.J. Moura	Hand	Berlenga Island, Ilhéu do Soldado, 5-16 m - W Portugal	39°24.981'N 9°30.784'W	Moura et al. 2012a	Atlantic	1
73					99		Aglaophenia parvula Cascais + Ericeira + Berlengas + Vigo, 0-15 m - W Portugal & NW Spain (4)	Aglaophenia parvula Ria de Vigo, 0 m - Spain	MH212444		MHNG-INVE-60590			Hand	Ria de Vigo, Cabo Home, mesolitoral - NW Spain		Present Study	Atlantic	1
74					99		Aglaophenia parvula Cascais + Ericeira + Berlengas + Vigo, 0-15 m - W Portugal & NW Spain (4)	Aglaophenia parvula Ericeira, 4-8 m - W Portugal	JN560100		DBUA 1246.03		C.J. Moura	Hand	Ericeira, Coxos, 4-8 m - W Portugal	39°00.151'N 9°25.672'W	Moura et al. 2012a	Atlantic	1
75					99		Aglaophenia parvula Cascais + Ericeira + Berlengas + Vigo, 0-15 m - W Portugal & NW Spain (4)	Aglaophenia parvula Cascais, 5-12 m - W Portugal	JN560098		DBUA 1246.02		C.J. Moura	Hand	Cascais, Boca do Inferno, 5-12 m - W Portugal	38°41.442'N 9°25.866'W	Moura et al. 2012a	Atlantic	1
76				Aglaophenia pluma (lineage 2) + A. tubiformis (lineage 2) + A. octodonta (lineage 3) + A. harpago	82	124	Aglaophenia pluma Sta Cesarea, 5-0 m - S Italy	Aglaophenia pluma Sta Cesarea, 5-0 m - S Italy	MH212478	MH282619	MHNG-INVE-60591		C.J. Moura	Hand	Sta Cesarea, Province of Lecce, 5-0 m - S Italy		Present Study	Mediterranean	1
77					83		Aglaophenia octodonta Graciosa, 15-9 m - Azores	Aglaophenia octodonta Graciosa, 15-9 m - Azores	MH212433		DOP C9489		C.J. Moura	Hand	Graciosa, 15-9 m - Azores	39°00.565'N 27°56.121'W	Present Study	Atlantic	1
78					81		Aglaophenia pluma Madalena do Mar, 5-9 m - Madeira	Aglaophenia pluma Madalena do Mar, 5-9 m - Madeira	JN560135		DBUA 1262.01		C.J. Moura	Hand	Madeira Island, Madalena do Mar, 5-9 m - Madeira	32°42.166'N 17°08.385'W	Moura et al. 2012a	Atlantic	1
79					80		Aglaophenia octodonta Madalena do Mar, 5-9 m - Madeira	Aglaophenia octodonta Madalena do Mar, 5-9 m - Madeira	MH212434		DBUA 1262.01		C.J. Moura	Hand	Madeira Island, Madalena do Mar, 5-9 m - Madeira	32°42.166'N 17°08.385'W	Present Study	Atlantic	1
80					51		Aglaophenia octodonta Sagres, 1-15 m - S Portugal	Aglaophenia octodonta Ilhas do Martinhal, Sagres, 1-15 m - S Portugal	JN560138		DBUA 1264.01		C.J. Moura	Hand	Sagres, Ilhas do Martinhal, 1-15 m - S Portugal	37°00.897'N 8°55.080'W	Moura et al. 2012a	Atlantic	1
81					50	118	Aglaophenia pluma Porto Covo, 12-20 m - SW Portugal	Aglaophenia pluma Porto Covo, 12-20 m - SW Portugal	MH212464	MH282614	DBUA 1264.08		C.J. Moura	Hand	Porto Covo, 12-20 m - SW Portugal	37°51.192'N 8°48.211'W	Present Study	Atlantic	1
82					49		Aglaophenia pluma Algarve + Sines + Berlengas, 4-26 m - S, SW & W Portugal (7)	Aglaophenia pluma S. Torpes, 4-12 m - SW Portugal	MH212470		DBUA 1264.09		C.J. Moura	Hand	Sines, São Torpes, 4-12 m - SW Portugal	37°54.770'N 8°48.467'W	Present Study	Atlantic	1
83					49		Aglaophenia pluma Algarve + Sines + Berlengas, 4-26 m - S, SW & W Portugal (7)	Aglaophenia pluma Sagres, 2-22 m - S Portugal	MH212472		DBUA 1853.01		C.J. Moura	Hand	Sagres, Ponta de Sagres, 2-22 m - S Portugal	36°59.700'N 8°56.715'W	Present Study	Atlantic	1
84					49		Aglaophenia pluma Algarve + Sines + Berlengas, 4-26 m - S, SW & W Portugal (7)	Aglaophenia pluma Berlengas, 15-26 m - W Portugal	JN560136		DBUA 1263.01		C.J. Moura	Hand	Berlengas, Estelas, 15-26 m - W Portugal	39°25.225'N 9°32.084'W	Moura et al. 2012a	Atlantic	1
85					49		Aglaophenia pluma Algarve + Sines + Berlengas, 4-26 m - S, SW & W Portugal (7)	Aglaophenia pluma Alvor, 10 m - S Portugal	JN560139		DBUA 1264.02		C.J. Moura	Hand	Alvor beach, ca. 10 m - S Portugal	37°07.000'N 8°35.000'W	Moura et al. 2012a	Atlantic	1
86					49		Aglaophenia pluma Algarve + Sines + Berlengas, 4-26 m - S, SW & W Portugal (7)	Aglaophenia pluma Primavera wreck, Berlenga, 22-18 m - W Portugal	MH212458		DBUA 1263.03		C.J. Moura	Hand	Primavera wreck, Berlenga, 22-18 m - W Portugal	39°24.854'N 9°30.378'W	Present Study	Atlantic	1
87					49		Aglaophenia pluma Algarve + Sines + Berlengas, 4-26 m - S, SW & W Portugal (7)	Aglaophenia pluma Sagres, 5-25 m - S Portugal	MH212473		DBUA 1852.01		C.J. Moura	Hand	Sagres, pontoon 'Estacao Salva-vidas', 5-25 m - S Portugal	37°00.696'N 8°55.458'W	Present Study	Atlantic	1
88					49		Aglaophenia pluma Algarve + Sines + Berlengas, 4-26 m - S, SW & W Portugal (7)	Aglaophenia pluma Berlenga, 3-7 m - W Portugal	MH212457		DBUA 1263.02		C.J. Moura	Hand	Ilhéu da Inês, Berlenga, 3-7 m - W Portugal		Present Study	Atlantic	1
89					52	119	Aglaophenia pluma Sagres, 10-25 m - S Portugal	Aglaophenia pluma Sagres, 10-25 m - S Portugal	MH212474	MH282618			Marbis 2013	Hand	Sagres, Stn M13ALST114B006, 10-25 m - S Portugal	37°01.164'N 8°57.620'W	Present Study	Atlantic	1
90					58		Aglaophenia pluma Pto Santo + Algarve, 5-25 m - Madeira & S Portugal (4)	Aglaophenia pluma Porto Santo, 24 m - Madeira	MH212467				EMAM/PEPC/M@rBis2011	Hand	Porto Santo, Estação do Incão, Stn. PM11ST61PS, 24 m - Madeira	33°00.286'N 16°22.228'W	Present Study	Atlantic	1
91					58	120	Aglaophenia pluma Pto Santo + Algarve, 5-25 m - Madeira & S Portugal (4)	Aglaophenia cf. pluma Armação de Pêra, 5-15 m - S Portugal	MH212387	MH282584			Marbis 2013	Hand	Armação de Pêra, Stn M13ALST52B032, 5-15 m - S Portugal	37°04.000'N 8°23.000'W	Present Study	Atlantic	1
92					58		Aglaophenia pluma Pto Santo + Algarve, 5-25 m - Madeira & S Portugal (4)	Aglaophenia tubiformis Sagres, 5-15 m - S Portugal	JN560137		DBUA 1264.01		C.J. Moura	Hand	Sagres, Ilhas do Martinhal, 5-15 m - S Portugal	37°00.897'N 8°55.080'W	Moura et al. 2012a	Atlantic	1
93					58		Aglaophenia pluma Pto Santo + Algarve, 5-25 m - Madeira & S Portugal (4)	Aglaophenia cf. octodonta Lagos, 1-8 m - S Portugal	JN560141		DBUA 1264.03		C.J. Moura	Hand	Lagos, Ponta da Piedade, 1-8 m - S Portugal	37°04.753'N 8°40.088'W	Moura et al. 2012a	Atlantic	1
94					57		Aglaophenia cf. octodonta Sagres, 5-15 m - S Portugal	Aglaophenia cf. octodonta Sagres, 5-15 m - S Portugal	MH212551				Marbis 2013	Hand	Sagres, 5-15 m - S Portugal	37°01.492'N 8°59.720'W	Present Study	Atlantic	1
95					56		Aglaophenia cf. pluma Tavira, 10-25 m - S Portugal	Aglaophenia cf. pluma Tavira, 10-25 m - S Portugal	MH212394				Marbis 2013	Hand	Tavira, 10-25 m - S Portugal	37°04.000'N 7°36.000'W	Present Study	Atlantic	1
96					55		Aglaophenia pluma Faro, 10-25 m - S Portugal (2)	Aglaophenia pluma Faro, 10-25 m - S Portugal	MH212461				Marbis 2013	Hand	Faro, 10-25 m - S Portugal	37°00.000'N 8°02.000'W	Present Study	Atlantic	1
97					55		Aglaophenia pluma Faro, 10-25 m - S Portugal (2)	Aglaophenia pluma Faro, 10-25 m - S Portugal	MH212460				Marbis 2013	Hand	Faro, 10-25 m - S Portugal	37°01.000'N 8°05.000'W	Present Study	Atlantic	1
98					53		Aglaophenia tubiformis Banyuls-sur-mer - S France	Aglaophenia tubiformis Banyuls-sur-mer - S France	DQ855917		MHNG-INVE-32960				Banyuls-sur-Mer - France		Leclère et al. 2007	Mediterranean	1
99					54	121	Aglaophenia tubiformis Mallorca, 1 m - S Spain	Aglaophenia tubiformis Mallorca, 1 m - S Spain	MH212515	MH282645	MHNG-INVE-29756				Mallorca, Colonia San Jordi, 1 m - S Spain		Present Study	Mediterranean	1
100					59	122	Aglaophenia octodonta Banyuls-sur-mer, 3-4 m - S France	Aglaophenia octodonta Banyuls-sur-mer, 3-4 m - S France	MH212431	MH282607	MHNG-INVE-32959				Banyuls-sur-Mer, south of Laboratoire Arago, 3-4 m - S France		Present Study	Mediterranean	1
101					66		Aglaophenia pluma Benidorm, 8-26 m - S Spain	Aglaophenia pluma Benidorm, 8-26 m - S Spain	MH212456		DBUA 1851.01		C.J. Moura	Hand	Benidorm, La llosa island, 8-26 m - S Spain	38°29.914'N 0°07.746'W	Present Study	Mediterranean	1
102					62		Aglaophenia tubiformis Plymouth, 2-17 m - UK	Aglaophenia tubiformis Plymouth, 2-17 m - UK	JN560140		DBUA 1265.01		C.J. Moura	Hand	Plymouth, Mewstone, 18-25 m - UK	50°17.60'N 4°05.60'W	Moura et al. 2012a	Atlantic	1
103					61		Aglaophenia octodonta Albufeira, 2-3 m - S Portugal	Aglaophenia octodonta Albufeira, 2-3 m - S Portugal	JN560142		DBUA 1264.04		C.J. Moura	Hand	Albufeira, Olhos d'Água beach, 2-3 m - S Portugal	37°05.319'N 8°11.452'W	Moura et al. 2012a	Atlantic	1
104					65		Aglaophenia pluma Gettysburg + Sagres + Berlengas + Vigo + Lundy, 0.2-39 m - Gorringe, S & W Portugal, NW Spain, UK (5)	Aglaophenia pluma Berlengas, 15-26 m - W Portugal	JN560136		DBUA 1263.01		C.J. Moura	Hand	Berlengas, Estelas, 15-26 m - W Portugal	39°25.225'N 9°32.084'W	Moura et al. 2012a	Atlantic	1
105					65		Aglaophenia pluma Gettysburg + Sagres + Berlengas + Vigo + Lundy, 0.2-39 m - Gorringe, S & W Portugal, NW Spain, UK (5)	Aglaophenia pluma Ria de Vigo, 0.2 m - NW Spain	MH212469		MHNG-INVE-60582				Rio de Vigo, Cabo Home, mesolitoral - Spain		Present Study	Atlantic	1
106					65		Aglaophenia pluma Gettysburg + Sagres + Berlengas + Vigo + Lundy, 0.2-39 m - Gorringe, S & W Portugal, NW Spain, UK (5)	Aglaophenia pluma Sagres, 2-18 m - S Portugal	MH212471		DBUA 1264.07		C.J. Moura	Hand	Ponta dos Caminhos, Sagres, 2-18 m - S Portugal	37°01.21'N 8°54.33'W	Present Study	Atlantic	1
107					65		Aglaophenia pluma Gettysburg + Sagres + Berlengas + Vigo + Lundy, 0.2-39 m - Gorringe, S & W Portugal, NW Spain, UK (5)	Aglaophenia pluma Gettysburg, 37-39 m - Gorringe Bank	MH212463		DBUA 1503.06		LusoExpedição Olympus 2008 / José Pedro Borges	Hand	Gettysburg, 37-39 m - Gorringe seamount	38°31.071'N 11°34.275'W	Present Study	Atlantic	1
108					65		Aglaophenia pluma Gettysburg + Sagres + Berlengas + Vigo + Lundy, 0.2-39 m - Gorringe, S & W Portugal, NW Spain, UK (5)	Aglaophenia tubiformis Lundy, 5-40 m - UK	AM887990		DBUA 1266.01		J. Hall-Spencer	Hand	Lundy Island, 5-40 m - UK	51°09.400'N 4°39.300'W	Moura et al. 2008	Atlantic	1
109					64		Aglaophenia pluma Villefranche-Sur-Mer - S France	Aglaophenia pluma Villefranche-Sur-Mer - S France	DQ855916		MHNG-INVE-38220				Villefranche-sur-Mer - France		Leclère et al. 2007	Mediterranean	1
110					60		Aglaophenia octodonta Mallorca + Lagos + Gettysburg + Plymouth, 0.2-33 m - S Spain, S Portugal, Gorringe, UK (7)	Aglaophenia octodonta Mallorca, 1 m - S Spain	MH212435		MHNG-INVE-32880			Hand	Mallorca, Cala Murada, cave, 1 m - S Spain	39°27.108'N 3°16.710'W	Present Study	Mediterranean	1
111					60	123	Aglaophenia octodonta Mallorca + Lagos + Gettysburg + Plymouth, 0.2-33 m - S Spain, S Portugal, Gorringe, UK (7)	Aglaophenia pluma Plymouth, 25 m - UK	MH212466	MH282616	MHNG-INVE-54587			Hand	Plymouth, Mewstone, 25 m - United Kingdom	50°17.60'N 4°05.60'W	Present Study	Atlantic	1
112					60		Aglaophenia octodonta Mallorca + Lagos + Gettysburg + Plymouth, 0.2-33 m - S Spain, S Portugal, Gorringe, UK (7)	Aglaophenia octodonta Mallorca, 0.2 m - S Spain	MH212436		MHNG-INVE-32881				Mallorca, Cala Murada, chimney, 0.2 m - S Spain	39°27.108'N 3°16.710'W	Present Study	Mediterranean	1
113					60		Aglaophenia octodonta Mallorca + Lagos + Gettysburg + Plymouth, 0.2-33 m - S Spain, S Portugal, Gorringe, UK (7)	Aglaophenia octodonta Mallorca, 0.5 m - S Spain	MH212437		MHNG-INVE-32879				Mallorca, Cala Murada, chimney, 0.5 m - S Spain	39°27.108'N 3°16.710'W	Present Study	Mediterranean	1
114					60		Aglaophenia octodonta Mallorca + Lagos + Gettysburg + Plymouth, 0.2-33 m - S Spain, S Portugal, Gorringe, UK (7)	Aglaophenia octodonta Mallorca, 0.6 m - S Spain	MH212438		MHNG-INVE-32882				Mallorca, Cala Murada, cave, 0.5 m - S Spain	39°27.108'N 3°16.710'W	Present Study	Mediterranean	1
115					60		Aglaophenia octodonta Mallorca + Lagos + Gettysburg + Plymouth, 0.2-33 m - S Spain, S Portugal, Gorringe, UK (7)	Aglaophenia octodonta Carvoeiro, 2-3 m - S Portugal	AM887989		DBUA 1264.05		C.J. Moura	Hand	Lagoa, Carvoeiro, 1-8 m - S Portugal	37°05.419'N 8°27.269'W	Moura et al. 2008	Atlantic	1
116					60		Aglaophenia octodonta Mallorca + Lagos + Gettysburg + Plymouth, 0.2-33 m - S Spain, S Portugal, Gorringe, UK (7)	Aglaophenia pluma Gettysburg, 33 m - Gorringe Bank	MH212462		DBUA 1503.04		LusoExpedição Olympus 2008 ; J.P. Borges	Hand	Gettysburg, 33 m - Gorringe Bank	36°31.071'N 11°34.275'W	Present Study	Atlantic	1
117					63		Aglaophenia tubiformis Roscoff - NW France	Aglaophenia tubiformis Roscoff - NW France	AY787914		MHNG-INVE-29967				Roscoff - France		Cunningham (EMBL submission)	Mediterranean	1
118					77		Aglaophenia harpago Mljet Island + Cirkewwa, 16-25 m - Croacia & Malta (2)	Aglaophenia harpago Mljet Island, 16 m - Croacia	MH212399		MHNG-INVE-37530				Mljet Island, Grabova, 16 m - Croatia		Present Study	Mediterranean	1
119					77		Aglaophenia harpago Mljet Island + Cirkewwa, 16-25 m - Croacia & Malta (2)	Aglaophenia harpago Cirkewwa, 16-25 m - Malta	JN560129		DBUA 1260.01		C.J. Moura	Hand	Cirkewwa, 16-26 m - Malta	35°59.348'N 14°19.680'E	Moura et al. 2012a	Mediterranean	1
120					79	125	Aglaophenia harpago Chioggia, 2 m - Italy	Aglaophenia harpago Chioggia, 2 m - Italy	MH212398	MH282589	MHNG-INVE-60598				Chioggia, 2 m - Italy		Present Study	Mediterranean	1
121					78		Aglaophenia harpago Giglio Island - Italy	Aglaophenia harpago Giglio Island - Italy	FJ550506		MHNG INVE37531				Giglio Island - Italy		Leclère et al. 2009	Mediterranean	1
122					70	117	Aglaophenia cf. pluma 5-15 m - Selvagens (5)	Aglaophenia cf. pluma Selvagem Grande, 15 m - Selvagens	MH212396	MH282586	MNHNC M@rbis128		EMEPC/M@rBis/SELVAGENS2010	Hand	Selvagem Grande, Stn. S10G6ST46Q10B3, 15 m - Selvagens	30°00.000'N 15°53.460'W	Present Study	Atlantic	1
123					70	117	Aglaophenia cf. pluma 5-15 m - Selvagens (5)	Aglaophenia cf. pluma Selvagem Grande, 15 m - Selvagens	MH212395	MH282587	MNHNC M@rbis991		EMEPC/M@rBis/SELVAGENS2010	Hand	Selvagem Grande, Stn. S10G5ST51KB8, 15 m - Selvagens	30°08.445'N 15°53.460'W	Present Study	Atlantic	1
124					70		Aglaophenia cf. pluma 5-15 m - Selvagens (5)	Aglaophenia cf. pluma Selvagem Grande, 15 m - Selvagens	MH212392		MNHNC M@rbis159		EMEPC/M@rBis/SELVAGENS2010	Hand	Selvagem Grande, Stn. S10G8ST71KB2, 15 m - Selvagens	30°09.862'N 15°52.540'W	Present Study	Atlantic	1
125					70	117	Aglaophenia cf. pluma 5-15 m - Selvagens (5)	Aglaophenia pluma Selvagem Pequena, 20 m - Selvagens	MH212476	MH282620	MNHNC M@rbis466		EMEPC/M@rBis/SELVAGENS2010	Hand	Selvagem Pequena, Stn. S10P2ST2K1, 20 m - Selvagens	30°01.363'N 16°01.941'W	Present Study	Atlantic	1
126					70	117	Aglaophenia cf. pluma 5-15 m - Selvagens (5)	Aglaophenia cf. pluma Selvagem Pequena, 5-25 m - Selvagens	MH212393	MH282588	MNHNC M@rbis323		EMEPC/M@rBis/SELVAGENS2010	Hand	Selvagem Pequena, Stn. S10P1ST14A1B4, 5-25 m - Selvagens	30°02.205'N 16°01.647'W	Present Study	Atlantic	1
127					69		Aglaophenia pluma Selvagem Pequena, 15 m - Selvagens	Aglaophenia pluma Selvagem Pequena, 15 m - Selvagens	MH212475		MNHNC M@rbis254		EMEPC/M@rBis/SELVAGENS2010 ; C.J. Moura	Hand	Selvagem Pequena, Stn. S10P3ST18KB1, 15 m - Selvagens	30°02.547'N 16°03.124'W	Present Study	Atlantic	1
128					67	115	Aglaophenia pluma Pico, 17 m - Azores	Aglaophenia pluma Pico, 17 m - Azores	MH212465	MH282615	DOP C9908		Project Baseline expedition ; C.J. Moura	Hand	Baixa do Sul, Pico, 17 m - Azores	38°31.201'N 28°33.110'W	Present Study	Atlantic	1
129					68		Aglaophenia cf. octodonta Pico-Faial, 46 m - Azores	Aglaophenia cf. octodonta Pico-Faial, 46 m - Azores	JN560130		DOP C3021		R/V Águas Vivas / Valentina Matos		Pico-Faial channel, 46 m - Azores		Moura et al. 2012a	Atlantic	1
130					71	116	Aglaophenia pluma Pto Santo, 41 m - Madeira	Aglaophenia pluma Pto Santo, 41 m - Madeira	MH212468	MH282617	FAU 29-V-91-2.1			Hand	Porto Santo, 41 m - Madeira	33°00.57'N 16°22.83'W	Present Study	Atlantic	1
131					72		Aglaophenia cf. pluma/octodonta S. Miguel + Formigas + D.J.Castro bank, 5-40 m - Azores (5)	Aglaophenia pluma S. Miguel, 18-23 m - Azores	JN560132		DBUA 1261.02		C.J. Moura	Hand	São Miguel Island, Mosteiros, 18-23 m - Azores	37°53.372'N 25°50.132'W	Moura et al. 2012a	Atlantic	1
132					72		Aglaophenia cf. pluma/octodonta S. Miguel + Formigas + D.J.Castro bank, 5-40 m - Azores (5)	Aglaophenia cf. pluma Formigas, 40-20 m - Azores	MH212390		DOP C9459		Project Baseline expedition ; C.J. Moura	Hand	Formigas, 40-20 m - Azores	37°16.550'N 24°47.018'W	Present Study	Atlantic	1
133					72		Aglaophenia cf. pluma/octodonta S. Miguel + Formigas + D.J.Castro bank, 5-40 m - Azores (5)	Aglaophenia octodonta S. Miguel, 5-13 m - Azores	JN560131		DBUA 1261.01		C.J. Moura	Hand	São Miguel Island, Feteiras do Sul, 5-13 m - Azores	37°42.836'N 25°29.756'W	Moura et al. 2012a	Atlantic	1
134					72	112	Aglaophenia cf. pluma/octodonta S. Miguel + Formigas + D.J.Castro bank, 5-40 m - Azores (5)	Aglaophenia cf. pluma B.D.J. Castro, 25 m - Azores	MH212388	MH282585	DOP C9911		Project Baseline expedition ; C.J. Moura	Hand	Dom João de Castro bank, 25 m - Azores	38°13.340'N 26°37.825'W	Present Study	Atlantic	1
135					72	111	Aglaophenia cf. pluma/octodonta S. Miguel + Formigas + D.J.Castro bank, 5-40 m - Azores (5)	Aglaophenia cf. octodonta Formigas, 20-6 m - Azores	MH212384	MH282581	DOP C9460		Project Baseline Exp. ; C.J. Moura	Hand	Formigas, 20-6 m - Azores	37°16.201'N 24°46.578'W	Present Study	Atlantic	1
136					73	114	Aglaophenia cf. octodonta Terceira, 23-7 m - Azores	Aglaophenia cf. octodonta Terceira, 23-7 m - Azores	MH212386	MH282583	DOP C9478		Project Baseline expedition ; C.J. Moura	Hand	Terceira, Ilhéu das Cabras, 'Gruta dos Ratões', 23-7 m - Azores	38°37.885'N 27°09.070'W	Present Study	Atlantic	1
137					76		Aglaophenia octodonta S. Miguel + Terceira, 26-6 m - Azores (2)	Aglaophenia octodonta Terceira, 26-6 m - Azores	MH212439		DOP C9456		C.J. Moura	Hand	Terceira, Fradinhos islet, 26-6 m - Azores	38°36.690'N 27°06.665'W	Present Study	Atlantic	1
138					76	127	Aglaophenia octodonta S. Miguel + Terceira, 26-6 m - Azores (2)	Aglaophenia octodonta S. Miguel, 18-23 m - Azores	JN560132	MH282609	DBUA 1261.02				São Miguel Island, Mosteiros, 18-23 m - Azores	37°53.372'N 25°50.132'W	Moura et al. 2012a	Atlantic	1
139					75		Aglaophenia octodonta Faial, 15-40 m - Azores	Aglaophenia octodonta Faial, 15-40 m - Azores	JN560134		DBUA 1261.04		C.J. Moura	Hand	Faial Island, Boca das Caldeirinhas, 15-30 m - Azores	38°30.938'N 28°37.625'W	Moura et al. 2012a	Atlantic	1
140					74	128	Aglaophenia pluma Formigas + Faial + Pico + Flores, 5-40 m - Azores (5)	Aglaophenia pluma Faial Island, 5-16 m - Azores	MH212459	MH282613	DBUA 1261.05		C.J. Moura	Hand	Faial Island, Gruta da Pedra, 5-16 m - Azores	38°30.950'N 28°37.618'W	Present Study	Atlantic	1
141					74		Aglaophenia pluma Formigas + Faial + Pico + Flores, 5-40 m - Azores (5)	Aglaophenia cf. pluma Formigas, 25 m - Azores	MH212389		DOP C9910		Project Baseline expedition ; C.J. Moura	Hand	Formigas, 25 m - Azores	37°16.201'N 24°46.578'W	Present Study	Atlantic	1
142					74	149	Aglaophenia pluma Formigas + Faial + Pico + Flores, 5-40 m - Azores (5)	Aglaophenia octodonta Formigas, 40-20 m - Azores	MH212432	MH282608	DOP C9457		Project Baseline expedition ; C.J. Moura	Hand	Formigas, 40-20 m - Azores	37°16.550'N 24°47.018'W	Present Study	Atlantic	1
143					74		Aglaophenia pluma Formigas + Faial + Pico + Flores, 5-40 m - Azores (5)	Aglaophenia pluma Flores, 20-27 m - Azores	JN560133		DBUA 1261.03		C.J. Moura	Hand	Flores, Ponta Delgada, 20-27 m - Azores	39°31.092'N 31°12.437'W	Moura et al. 2012a	Atlantic	1
144					74		Aglaophenia pluma Formigas + Faial + Pico + Flores, 5-40 m - Azores (5)	Aglaophenia cf. octodonta Pico, 30-15 m - Azores	MH212549		DOP C9481		Project Baseline expedition ; C.J. Moura	Hand	Baixa do Sul, Pico, 30-15 m - Azores	38°31.201'N 28°33.110'W	Present Study	Atlantic	1
145					84	126	Aglaophenia octodonta VilleFranche-Sur-Mer, 1-2 m - S France (3)	Aglaophenia octodonta VilleFranche-Sur-Mer, 2 m - S France	MH212442	MH282611	MHNG-INVE-32876				VilleFranche-Sur-Mer, 1-2 m - S France	43°41.160'N 7°19.020'E	Present Study	Mediterranean	1
146					84		Aglaophenia octodonta VilleFranche-Sur-Mer, 1-2 m - S France (3)	Aglaophenia octodonta VilleFranche-Sur-Mer, 1 m - S France	MH212440		MHNG-INVE-32878				VilleFranche-Sur-Mer, 1 m - S France	43°41.160'N 7°19.020'E	Present Study	Mediterranean	1
147					84	147	Aglaophenia octodonta VilleFranche-Sur-Mer, 1-2 m - S France (3)	Aglaophenia octodonta Villefranche-Sur-Mer, 1 m - S France	MH212441	MH282610	MHNG-INVE-32877				VilleFranche-Sur-Mer, 1 m - S France	43°41.160'N 7°19.020'E	Present Study	Mediterranean	1
148				Aglaophenia picardi	44		Aglaophenia picardi Faial, 33-8 m - Azores	Aglaophenia picardi Faial, 33-8 m - Azores	MH212448		DOP C9471		C.J. Moura	Hand	Faial, Monte da Guia, 33-8 m - Azores	38°31.089'N 28°37.231'W	Present Study	Atlantic	1
149					38		Aglaophenia picardi S. Miguel, 18-23 m - Azores	Aglaophenia picardi S. Miguel, 18-23 m - Azores	JN560105		DBUA 1249.01		C.J. Moura	Hand	São Miguel Island, Mosteiros, 18-23 m - Azores	37°53.372'N 25°50.132'W	Moura et al. 2012a	Atlantic	1
150					42		Aglaophenia picardi Pico + Faial, 3-18 m - Azores (2)	Aglaophenia picardi Pico, 13 m - Azores	MH212454		DOP C3152		F. Tempera	Hand	Pico, 13 m - Azores		Present Study	Atlantic	1
151					42		Aglaophenia picardi Pico + Faial, 3-18 m - Azores (2)	Aglaophenia picardi Faial, 3-18 m - Azores	MH212447		DBUA 1249.06		C.J. Moura	Hand	Faial island, near Horta, Entre Montes, 3-18 m - Azores	38°31.800'N 28°37.662'W	Present Study	Atlantic	1
152					40		Aglaophenia picardi Mallorca - S Spain	Aglaophenia picardi Mallorca - S Spain	AY787891		MHNG-INVE-29758				Mallorca, Cala Murada - S Spain		Cunningham (EMBL submission)	Mediterranean	1
153					37		Aglaophenia picardi Faial + S. Miguel + Flores + Madeira, 3-30 m - Azores & Madeira (8)	Aglaophenia picardi Porto da Cruz, 4-12 m - Madeira	MH212453		DBUA 1250.02		C.J. Moura	Hand	Madeira Island, Porto da Cruz, 4-12 m - Madeira	32°46.516'N 16°49.585'W	Present Study	Atlantic	1
154					37		Aglaophenia picardi Faial + S. Miguel + Flores + Madeira, 3-30 m - Azores & Madeira (8)	Aglaophenia picardi Caloura, S. Miguel, 5-10 m - Azores	MH212446		DBUA 1249.09		C.J. Moura	Hand	Caloura, S. Miguel, 5-10 m - Azores	37°42.815'N 25°29.705'W	Present Study	Atlantic	1
155					37		Aglaophenia picardi Faial + S. Miguel + Flores + Madeira, 3-30 m - Azores & Madeira (8)	Aglaophenia picardi Ribeira Brava, 3-8 m - Madeira	JN560107		DBUA 1250.01		C.J. Moura	Hand	Ribeira Brava, fishing port, 3-8 m - Madeira	32°40.086'N 17°03.781'W	Moura et al. 2012a	Atlantic	1
156					37		Aglaophenia picardi Faial + S. Miguel + Flores + Madeira, 3-30 m - Azores & Madeira (8)	Aglaophenia picardi Flores, 5-30 m - Azores	JN560111		DBUA 1249.05		C.J. Moura	Hand	Flores Island, islet, 5-30 m - Azores	39°29.044'N 31°08.739'W	Moura et al. 2012a	Atlantic	1
157					37		Aglaophenia picardi Faial + S. Miguel + Flores + Madeira, 3-30 m - Azores & Madeira (8)	Aglaophenia picardi Pto Horta, Faial - 5-18 m - Azores	JN560106		DBUA 1249.02		C.J. Moura	Hand	Faial Island, Horta port, 5-18 m - Azores	38°32.015'N 28°37.304'W	Moura et al. 2012a	Atlantic	1
158					37		Aglaophenia picardi Faial + S. Miguel + Flores + Madeira, 3-30 m - Azores & Madeira (8)	Aglaophenia picardi Flores, 10-16 m - Azores	JN560108		DBUA 1249.03		C.J. Moura	Hand	Flores Island, 10-16 m - Azores	39°28.531'N 31°08.479'W	Moura et al. 2012a	Atlantic	1
159					37		Aglaophenia picardi Faial + S. Miguel + Flores + Madeira, 3-30 m - Azores & Madeira (8)	Aglaophenia picardi Flores, 3-10 m - Azores	MH212450		DBUA 1249.08		C.J. Moura	Hand	Fajã Grande, Flores, 3-10 m - Azores	39°27.598'N 31°15.791'W	Present Study	Atlantic	1
160					37		Aglaophenia picardi Faial + S. Miguel + Flores + Madeira, 3-30 m - Azores & Madeira (8)	Aglaophenia picardi S. Miguel, 8-18 m - Azores	JN560110		DBUA 1249.04		C.J. Moura	Hand	S. Miguel Island, V. Franca do Campo, 8-18 m - Azores	37°42.332'N 25°26.755'W	Moura et al. 2012a	Atlantic	1
161					43		Aglaophenia picardi S. Miguel, 15-19 m - Azores	Aglaophenia picardi S. Miguel, 15-19 m - Azores	MH212455		DBUA 1249.10		C.J. Moura	Hand	Ponta Delgada, S. Miguel, "Recife da Cadeia", 15-19 m - Azores	37°44.415'N 25°39.234'W	Present Study	Atlantic	1
162					41		Aglaophenia picardi Mallorca, 0.5 m - S Spain	Aglaophenia picardi Mallorca, 0.5 m - S Spain	MH212452		MHNG-INVE-32165				Mallorca, Cala Murada, cave, 0.5 m - S Spain		Present Study	Atlantic	1
163					39		Aglaophenia picardi Faial & Flores, 33-8 m - Azores (2)	Aglaophenia picardi Faial, 33-8 m - Azores	MH212449		DOP C 9471		C.J. Moura	Hand	Faial, Monte da Guia, 33-8 m - Azores	38°31.089'N 28°37.231'W	Present Study	Atlantic	1
164					39		Aglaophenia picardi Faial & Flores, 33-8 m - Azores (2)	Aglaophenia picardi Flores, 20-27 m - Azores	MH212451		DBUA 1249.07		C.J. Moura	Hand	Flores, Ponta Delgada, 20-27 m - Azores	39°31.092'N 31°12.437'W	Present Study	Atlantic	1
165				Aglaophenia postdentata	124		Aglaophenia postdentata Glovers atoll + Carrie Bow Cay, 30-5 m - Belize (2)	Aglaophenia postdentata Glovers atoll, 30-17 m - Belize	MH212481		USNM 1471945		C.J. Moura	Hand	Glovers atoll, 30-16 m - Belize	16°44.358'N 87°48.224'W	Present Study	Atlantic	1
166					124		Aglaophenia postdentata Glovers atoll + Carrie Bow Cay, 30-5 m - Belize (2)	Aglaophenia postdentata Carrie Bow Cay, 6 m - Belize	MH212479		USNM 1471938		C.J. Moura	Hand	Carrie Bow Cay, ca. 6 m - Belize	16°47.384'N 88°04.664'W	Present Study	Atlantic	1
167					125		Aglaophenia postdentata Reunion Island	Aglaophenia postdentata Reunion Island	KM587409		UR-BIO11-137				Reunion Island		Postaire et al. 2015	Indian	1
168					129		Aglaophenia postdentata Mayotte - SW Indian Ocean	Aglaophenia postdentata Mayotte - SW Indian Ocean	KM587410		UR-MAY09-033				Mayotte - SW Indian Ocean		Postaire et al. 2015	Indian	1
169					126		Aglaophenia postdentata Príncipe, 3-25 m - São Tomé and Príncipe (2)	Aglaophenia postdentata Três Penedos, 3 m - Príncipe	MH212482		DOP C 9446		C.J. Moura	Hand	Príncipe, 'Três Penedos', 0-5 m - São Tomé and Príncipe	1°36.227'N 7°19.614'E	Present Study	Atlantic	1
170					126		Aglaophenia postdentata Príncipe, 3-25 m - São Tomé and Príncipe (2)	Aglaophenia postdentata Bone de Joca, 25-10 m - São Tomé and Príncipe	MH212636		DOP C9424		C.J. Moura	Hand	Príncipe, Bone de Joca, 25-10 m - São Tomé and Príncipe	1°30.985'N 7°25.866'E	Present Study	Atlantic	1
171					128		Aglaophenia postdentata Reunion Island	Aglaophenia postdentata Reunion Island	KM587408		UR-BIO11-078				Reunion Island		Postaire et al. 2015	Indian	1
172					127		Aglaophenia postdentata Coiba, 20-7 m - SW Panama	Aglaophenia postdentata Coiba, 20-7 m - SW Panama	MH212480		STRI CJM41	861752	C.J. Moura	Hand	Coiba, Punta Faro, 20-7 m - SW Panama	7°41.567'N 81°38.419'W	Present Study	Pacific	1
173				Aglaophenia prominens	36		Aglaophenia prominens Galapagos, 25 m - Ecuador	Aglaophenia prominens Galapagos, 25 m - Ecuador	MH212484		FAU 16-XI-86-2.12		J. Reed, Armstrong, Faircloth, Monnoit, Connor, Brusca	Hand	Galapagos, south of Punta Suarez, Espanola (Hood) Island, westo of Bluff, 25 m - Ecuador	1°22.0'S 89°44.6'W	Present Study	Pacific	1
174					35	137	Aglaophenia prominens Pedasi, 15 m - S Panama	Aglaophenia prominens Pedasi, 15 m - S Panama	MH212485	MH282622	STRI CJM32		C.J. Moura	Hand	off Punta del Tigre, Pedasi, ca. 15m - S Panama		Present Study	Pacific	1
175					34	136	Aglaophenia prominens Islas Pelonas, 6-3 m - NW Costa Rica	Aglaophenia prominens Islas Pelonas, 6-3 m - NW Costa Rica	MH212486	MH282621	MZUCR 2456		C.J. Moura	Hand	Bahia Culebra, Islas Pelonas, 6-3 m - NW Costa Rica	10°34.497'N 85°42.587'W	Present Study	Pacific	1
176					33	135	Aglaophenia prominens Bahia Culebra, 14-7 m - NW Costa Rica	Aglaophenia prominens Bahia Culebra, 14-7 m - NW Costa Rica	MH212483	MH282623	MZUCR 2434	861531	C.J. Moura	Hand	Bahia Culebra, Miradores, 14-7 m - NW Costa Rica	10°36.657'N 85°42.079'W	Present Study	Pacific	1
177				Aglaophenia rhynchocarpa	181		Aglaophenia rhynchocarpa Carrie Bow Cay, 40-20 m - Belize	Aglaophenia rhynchocarpa Carrie Bow Cay, 40-20 m - Belize	MH212490		USNM 1471961	861534	C.J. Moura	Hand	near Carrie Bow Cay, 'Pinacles', 40-20 m - Belize	16°46.773'N 88°04.534'W	Present Study	Atlantic	1
178					178	164	Aglaophenia rhynchocarpa Isla Grande, 25-14 m - NE Panama	Aglaophenia rhynchocarpa Isla Grande, 25-14 m - NE Panama	MH212492	MH282626	STRI CJM26		C.J. Moura	Hand	Farallon, off Guaira, 25-15 m - NE Panama	9°38.674'N 79°38.136'W	Present Study	Atlantic	1
179					173	166	Aglaophenia rhynchocarpa off Guaira, 27-8 m - NE Panama (3)	Aglaophenia rhynchocarpa Isla Tambor, 27-15 m - NE Panama	MH212494	MH282627	STRI CJM7		C.J. Moura	Hand	Isla Tambor (near Isla Grande), 27-15 m - N Caribe	9°38.768'N 79°33.886'W	Present Study	Atlantic	1
180					173	162	Aglaophenia rhynchocarpa off Guaira, 27-8 m - NE Panama (3)	Aglaophenia rhynchocarpa Isla Tambor, 27-15 m - NE Panama	MH212495	MH282628	STRI CJM82		C.J. Moura	Hand	Isla Tambor (near Isla Grande), 27-15 m - N Caribe	9°38.768'N 79°33.886'W	Present Study	Atlantic	1
181					173	165	Aglaophenia rhynchocarpa off Guaira, 27-8 m - NE Panama (3)	Aglaophenia rhynchocarpa Farallon, 12-8 m - NE Panama	MH212491	MH282625	STRI CJM8		C.J. Moura	Hand	Farallon, off Guaira, 12-8 m - NE Panama	9°38.463'N 79°38.090'W	Present Study	Atlantic	1
182					179		Aglaophenia rhynchocarpa Isla Grande, 25-15 m - NE Panama	Aglaophenia rhynchocarpa Isla Grande, 25-15 m - NE Panama	MH212493		STRI CJM9		C.J. Moura	Hand	Farallon, off Guaira, 25-15 m - NE Panama	9°38.674'N 79°38.136'W	Present Study	Atlantic	1
183					171		Aglaophenia rhynchocarpa Alagoas - Brazil	Aglaophenia rhynchocarpa Alagoas - Brazil	KT266601		MZUSP 1687				Praia do Francês, Alagoa - Brazil		Maronna et al. 2016	Atlantic	1
184					172		Aglaophenia rhynchocarpa Alagoas - Brazil	Aglaophenia rhynchocarpa Alagoas - Brazil	KT266600		MZUSP 1669				Praia do Niquim, Barra do Sao Miguel, Alagoa - Brazil		Maronna et al. 2016	Atlantic	1
185					175		Aglaophenia rhynchocarpa Isla Uvita, 16-13 m - E Costa Rica	Aglaophenia rhynchocarpa Isla Uvita, 16-13 m - E Costa Rica	MH212498		MZUCR 2447		C.J. Moura	Hand	Isla Uvita (north), 13-16 m - SE Costa Rica	9°59.767'N 83°00.787'W	Present Study	Atlantic	1
186					176		Aglaophenia rhynchocarpa Isla Uvita, 16-13 m - E Costa Rica	Aglaophenia rhynchocarpa Isla Uvita, 16-13 m - E Costa Rica	MH212496		MZUCR 2447		C.J. Moura	Hand	Isla Uvita (north), 13-16 m - SE Costa Rica	9°59.767'N 83°00.787'W	Present Study	Atlantic	1
187					177		Aglaophenia rhynchocarpa Isla Uvita, 24-16 m - E Costa Rica	Aglaophenia rhynchocarpa Isla Uvita, 24-16 m - E Costa Rica	MH212499		MZUCR 2446		C.J. Moura	Hand	Isla Uvita, 24-16 m - E Costa Rica	9°59.765'N 83°00.488'W	Present Study	Atlantic	1
188					180		Aglaophenia rhynchocarpa Isla Uvita, 16-13 m - E Costa Rica	Aglaophenia rhynchocarpa Isla Uvita, 16-13 m - E Costa Rica	MH212497		MZUCR 2447		C.J. Moura	Hand	Isla Uvita (north), 13-16 m - SE Costa Rica	9°59.767'N 83°00.787'W	Present Study	Atlantic	1
189					174		Aglaophenia rhynchocarpa Bocas del Toro, 17 m - NW Panama	Aglaophenia rhynchocarpa Bocas del Toro, 17 m - NW Panama	MH212487		STRI CJM39		C.J. Moura	Hand	Bocas del Toro, Bastimentos, 17 m - NW Panama	9°21.418'N 82°11.020'W	Present Study	Atlantic	1
190					170		Aglaophenia rhynchocarpa Bocas del Toro, 26-15 m - NW Panama (2)	Aglaophenia rhynchocarpa Bocas del Toro, 26-15 m - NW Panama	MH212489		STRI CJM27		C.J. Moura	Hand	Bocas del Toro, Piedra Tigre, 26-15 m - Panama	9°13.117'N 81°56.776'W	Present Study	Atlantic	1
191					170	163	Aglaophenia rhynchocarpa Bocas del Toro, 26-15 m - NW Panama (2)	Aglaophenia rhynchocarpa Bocas del Toro, 23-20 m - NW Panama	MH212488	MH282624	STRI CJM18		C.J. Moura	Hand	Bocas del Toro, Cayo Tigre, 23-20 m - NW Panama	9°19.223'N 81°56.777'W	Present Study	Atlantic	1
192				Aglaophenia sinuosa	286		Aglaophenia sinuosa New Caledonia	Aglaophenia sinuosa New Caledonia	KM587413		UR-NC-LB-110				New Caledonia		Postaire et al. 2015	Pacific	1
193					285		Aglaophenia sinuosa New Caledonia	Aglaophenia sinuosa New Caledonia	KM587411		UR-NC-LB-032				New Caledonia		Postaire et al. 2015	Pacific	1
194					284		Aglaophenia sinuosa New Caledonia	Aglaophenia sinuosa New Caledonia	KM587412		UR-NC-LB-206				New Caledonia		Postaire et al. 2015	Pacific	1
195					287		Aglaophenia sinuosa New Caledonia	Aglaophenia sinuosa New Caledonia	KM587414		UR-NC-LB-068				New Caledonia		Postaire et al. 2015	Pacific	1
196				Aglaophenia sp1	118		Aglaophenia sp1 Condor bank, 240 m - Azores	Aglaophenia sp1 Condor bank, 240 m - Azores	JN560096		DOP C1932		F/V Baia das Lajes	Espinhel	Condor Bank, 240 m - Azores	38°31.320'N 29°01.620'W	Moura et al. 2012a	Atlantic		1
197					117		Aglaophenia sp1 Azores bank (35 miles), 468 m - Azores	Aglaophenia sp1 Azores bank (35 miles), 468 m - Azores	JN560094		DOP C1517		F/V Manuel Arriaga	Espinhel	Azores Bank (35 miles), 468 m - Azores	38°36.000'N 28°53.340'W	Moura et al. 2012a	Atlantic		1
198					119		Aglaophenia sp1 Condor bank, 238 m - Azores	Aglaophenia sp1 Condor bank, 238 m - Azores	JN560095		DOP C1223		F/V Baia das Lajes		Condor Bank, 238 m - Azores	38°30.840'N 28°59.280'W	Moura et al. 2012a	Atlantic		1
199					120		Aglaophenia sp1 Condor bank - Azores	Aglaophenia sp1 Condor bank - Azores	MH212500				R/V Gago Coutinho	ROV	Condor bank, Stn A3-2/L10D17 CO3DOP - Azores		Present Study	Atlantic		1
200				Aglaophenia sp2	121		Aglaophenia sp2 Lido + Machico, 3-13 m - Madeira (3)	Aglaophenia sp2 Lido, 3-13 m - Madeira	JN560103		DBUA 1248.03		C.J. Moura	Hand	Lido, Funchal naval club, 3-13 m - Madeira	32°38.046'N 16°56.351'W	Moura et al. 2012a	Atlantic	1
201					121		Aglaophenia sp2 Lido + Machico, 3-13 m - Madeira (3)	Aglaophenia sp2 Lido, 10-15 m - Madeira	JN560104		DBUA 1248.04		C.J. Moura	Hand	Madeira Island, Lido, Bxa do Carneiro, 10-15 m - Madeira	32°38.127'N 16°55.909'W	Moura et al. 2012a	Atlantic	1
202					121		Aglaophenia sp2 Lido + Machico, 3-13 m - Madeira (3)	Aglaophenia sp2 Bxa Machico, 6-8 m - Madeira	MH212501		DBUA 1248.02		C.J. Moura	Hand	Machico, 18-24 m - Madeira	32°41.333'N 16°46.248'W	Present Study	Atlantic	1
203					122		Aglaophenia sp2 Caniçal + Machico, 4-18 m - Madeira (2)	Aglaophenia sp2 Caniçal, 4-18 m - Madeira	JN560101		DBUA 1248.01		C.J. Moura	Hand	Caniçal, 4-18 m - Madeira	32°44.094'N 16°44.43'W	Moura et al. 2012a	Atlantic	1
204					122		Aglaophenia sp2 Caniçal + Machico, 4-18 m - Madeira (2)	Aglaophenia sp2 Machico, 6-8 m - Madeira	JN560102		DBUA 1248.02		C.J. Moura	Hand	Machico, 6-8 m - Madeira	32°41.333'N 16°46.248'W	Moura et al. 2012a	Atlantic	1
205				Aglaophenia trifida - lineage 1	32		Aglaophenia trifida Isla Uvita, 16-24 m - E Costa Rica	Aglaophenia trifida Isla Uvita, 16-24 m - E Costa Rica	MH212513		MZUCR 2433	861537	C.J. Moura	Hand	Isla Uvita (east), 16-24 m - E Costa Rica	9°59.765'N 83°00.488'W	Present Study	Atlantic	1
206				Aglaophenia trifida - lineage 2	27	134	Aglaophenia trifida Isla Tambor, 15-10 m - NE Panama	Aglaophenia trifida Isla Tambor, 15-10 m - NE Panama	MH212510	MH282636	STRI CJM22		C.J. Moura	Hand	Isla Tambor (near Isla Grande), 15-10 m - NE Panama	9°38.768'N 79°33.886'W	Present Study	Atlantic	1
207					26	133	Aglaophenia trifida Isla Grande, 25-15 m - NE Panama	Aglaophenia trifida Isla Grande, 25-15 m - NE Panama	MH212509	MH282635	STRI CJM31		C.J. Moura	Hand	Isla Grande, 25-15 m - NE Panama		Present Study	Atlantic	1
208					25	134	Aglaophenia trifida Isla Tambor, 27-15 m - NE Panama	Aglaophenia trifida Isla Tambor, 27-15 m - NE Panama	MH212511	MH282637	STRI CJM2		C.J. Moura	Hand	Isla Tambor (near Isla Grande), 26-15 m - NE Panama	9°38.768'N 79°33.886'W	Present Study	Atlantic	1
209					28		Aglaophenia trifida Isla Tambor, 27-15 m - NE Panama	Aglaophenia trifida Isla Tambor, 27-15 m - NE Panama	MH212512		STRI CJM15		C.J. Moura	Hand	Isla Tambor (near Isla Grande), 27-15 m - NE Panama	9°38.768'N 79°33.886'W	Present Study	Atlantic	1
210				Aglaophenia trifida - lineage 3	31	132	Aglaophenia trifida Bastimentos, Bocas del Toro, 17 m - NW Panama	Aglaophenia trifida Bastimentos, Bocas del Toro, 17 m - NW Panama	MH212504	MH282630	STRI CJM21		C.J. Moura	Hand	Bocas del Toro, Bastimentos, 17 m - NW Panama	9°21.418'N 82°11.020'W	Present Study	Atlantic	1
211					29	130	Aglaophenia trifida Bocas del Toro, 26-8 m - NW Panama (2)	Aglaophenia trifida Bocas del Toro, 26-15 m - NW Panama	MH212506	MH282632	STRI CJM43		C.J. Moura	Hand	Piedra Tigre, Bocas del Toro, 26-15 m - Panama	9°13.117'N 81°56.776'W	Present Study	Atlantic	1
212					29	129	Aglaophenia trifida Bocas del Toro, 26-8 m - NW Panama (2)	Aglaophenia trifida Bocas del Toro, 14-8 m - NW Panama	MH212505	MH282631	STRI CJM12		C.J. Moura	Hand	Bocas del Toro, Cayo Tigre, 14-8 m - NW Panama	9°12.758'N 81°54.985'W	Present Study	Atlantic	1
213					30	131	Aglaophenia trifida Escudo Veraguas, 30-18 m - N Panama (2)	Aglaophenia trifida Escudo, 28-18 m - N Panama	MH212508	MH282634	STRI CJM16		C.J. Moura	Hand	Isla Escudo Veraguas, 28-18 m - N Panama	9°07.905'N 81°34.504'W	Present Study	Atlantic	1
214					30	131	Aglaophenia trifida Escudo Veraguas, 30-18 m - N Panama (2)	Aglaophenia trifida Escudo, 26-30 m - N Panama	MH212507	MH282633	STRI CJM20		C.J. Moura	Hand	Isla Escudo Veraguas, 26-30 m - N Panama	9°06.115'N 81°37.351'W	Present Study	Atlantic	1
215				Aglaophenia tubulifera	20		Aglaophenia tubulifera Cabo Espichel + Viana do Castelo, 25-45 m - W + NW Portugal (4)	Aglaophenia tubulifera Cabo Espichel, 45 m - W Portugal	MH212521				Deep-Reefs project ; J. Boavida	Hand	Cabo Espichel, Catrapona, Stn DR11S3D4T3R0.5, 45 m - W Portugal	38°25.113'N 9°15.128'W	Present Study	Atlantic	1
216					20		Aglaophenia tubulifera Cabo Espichel + Viana do Castelo, 25-45 m - W + NW Portugal (4)	Aglaophenia tubulifera Viana do Castelo, 25-33 m - NW Portugal	JN560118		DBUA 1256.01		C.J. Moura	Hand	Off Viana do Castelo, 25-33 m - NW Portugal	41°37.379'N 8°53.805'W	Moura et al. 2012a	Atlantic	1
217					20		Aglaophenia tubulifera Cabo Espichel + Viana do Castelo, 25-45 m - W + NW Portugal (4)	Aglaophenia tubulifera Cabo Espichel, 39 m - W Portugal	MH212518				Deep-reefs project ; J. Boavida	Hand	Catrapona, Cabo Espichel, Stn. DR11S3D5T4R0.10, 39 m - W Portugal	38°25.134'N 9°15.159'W	Present Study	Atlantic	1
218					20		Aglaophenia tubulifera Cabo Espichel + Viana do Castelo, 25-45 m - W + NW Portugal (4)	Aglaophenia tubulifera Cabo Espichel, 44 m - W Portugal	MH212519				Deep-Reefs project ; J. Boavida	Hand	Cabo Espichel, Pedra do Ti Tóino, Stn. DR11S2D2K3.2, 44 m - W Portugal	38°25.113'N 9°15.128'W	Present Study	Atlantic	1
219					22		Aglaophenia tubulifera Berlengas, 30-38 m - W Portugal (2)	Aglaophenia tubulifera Berlengas, 30-38 m - W Portugal	JN560117		DBUA 1255.01		C.J. Moura	Hand	Berlengas, Estelas, Baixa Alagada, 30-38 m - W Portugal	39°25.477'N 9°32.120'W	Moura et al. 2012a	Atlantic	1
220					22		Aglaophenia tubulifera Berlengas, 30-38 m - W Portugal (2)	Aglaophenia tubulifera Cabo Espichel, 45 m - W Portugal	MH212520				Deep-Reef project ; J. Boavida	Hand	Cabo Espichel, Catrapona, StnDR11S3D4T3R30.1, 45 m - W Portugal	38°25.113'N 9°15.128'W	Present Study	Atlantic	1
221					23		Aglaophenia tubulifera Ibérico, 1021 m - Gulf of Cadiz	Aglaophenia tubulifera Ibérico, 1021 m - Gulf of Cadiz	AM887991		DBUA 906.01		R/V Prof. Logachev ; TTR11	Dredge	Ibérico, Stn 339, 1021 m - Gulf of Cadiz	36°07.760'N 7°46.460'W	Moura et al. 2008	Atlantic		1
222					19		Aglaophenia tubulifera Berlengas, 35-25 m - W Portugal	Aglaophenia tubulifera Berlengas, 35-25 m - W Portugal	JN560119		DBUA 1255.02		C.J. Moura	Hand	Berlengas, Rinchão, 25-35 m - W Portugal	39°25.437'N 9°29.941'W	Moura et al. 2012a	Atlantic	1
223					24		Aglaophenia tubulifera Lundy, 5-40 m - UK	Aglaophenia tubulifera Lundy, 5-40 m - UK	AM887992		DBUA 938.01		J. Hall-Spencer	Hand	Lundy Island, 5-40 m - UK	51°09.400'N 4°39.300'W	Moura et al. 2008	Atlantic	1
224					21		Aglaophenia tubulifera Portimão, 48 m - S Portugal	Aglaophenia tubulifera Portimão, 48 m - S Portugal	MH212535				Deep-Reef project ; J. Boavida	Hand	Portimão, Stn DR12S6D1T1R0.6, 48 m - S Portugal	36°59.469'N 8°29.334'W	Present Study	Atlantic	1
225					12	154	Aglaophenia tubulifera Condor Bank, 189 m - Azores	Aglaophenia tubulifera Condor Bank, 189 m - Azores	MH212522	MH282640	DOP C4532		R/V Arquipélago ; D. Catarino	Palangre de fundo	Condor Bank, 189m - Azores	38°30.660'N 29°05.340'W	Present Study	Atlantic			1
226					17		Aglaophenia tubulifera Princess Alice Bank, 201 m - Azores	Aglaophenia tubulifera Princess Alice Bank, 201 m - Azores	JN560121		DOP C1374		F/V Manuel Arriaga	Gorazeiras	Princess Alice Bank, 201 m - Azores	37°57.360'N 29°12.840'W	Moura et al. 2012a	Atlantic		1
227					13	152	Aglaophenia tubulifera Pico-Faial, 548 m - Azores	Aglaophenia tubulifera Pico-Faial, 548 m - Azores	MH212534	MH282643	DOP C8199		F/V Flor da Horta ; T. Bento	Palangre de fundo	Pico-Faial, 548 m - Azores	38°19.042'N 28°48.061'W	Present Study	Atlantic		1
228					14		Aglaophenia tubulifera Azores Bank, 368 m - Azores	Aglaophenia tubulifera Azores Bank, 368 m - Azores	JN560120		DOP C1496		F/V Manuel Arriaga	Espinhel	Azores Bank (32 miles), 368 m - Azores	38°16.800'N 28°51.660'W	Moura et al. 2012a	Atlantic		1
229					15	151	Aglaophenia tubulifera Princess Alice Bank, 165-219 m - Azores	Aglaophenia tubulifera Princess Alice Bank, 165-219 m - Azores	MH212532	MH282642	DOP C4339		F/V Baia das Lajes ; T. Bento	Palangre de fundo	Princess Alice Bank, 165-219 m - Azores	38°00.180'N 29°19.440'W	Present Study	Atlantic			1
230					16	150	Aglaophenia tubulifera Azores Bank, 261 -731 m - Azores	Aglaophenia tubulifera Azores Bank, 261-731 m - Azores	MH212516	MH282638	DOP C8158		F/V Manuel Arriaga	Palangre de fundo	Azores Bank, 261 -731 m - Azores	38°07.435'N 29°08.248'W	Present Study	Atlantic		1
231					2	153	Aglaophenia tubulifera Cavala Bank, 435 m - Azores	Aglaophenia tubulifera Cavala Bank, 435 m - Azores	MH212517	MH282639	DOP C7914		F/V Mestre Bobicha ; T. Bento	Palangre de fundo	Cavala Bank, 435 m - Azores	38°18.331'N 30°43.065'W	Present Study	Atlantic		1
232					3		Aglaophenia tubulifera Gigante Bank, 292 m - Azores	Aglaophenia tubulifera Gigante Bank, 292 m - Azores	MH212528		DOP C3776		F/ V Romã ; V. Sloft	Hand line	Gigante Bank, 292 m - Azores	38°59.760'N 29°55.500'W	Present Study	Atlantic		1
233					1		Aglaophenia tubulifera Terceira, 60 m - Azores	Aglaophenia tubulifera Terceira, 60 m - Azores	MH212536		DOP C9479		T. Kincaid	Hand	Terceira, Ilhéu das Cabras, 60 m - Azores	38°37.885'N 27°09.070'W	Present Study	Atlantic	1
234					4		Aglaophenia tubulifera E S. Miguel, 117 m - Azores	Aglaophenia tubulifera E S. Miguel, 117 m - Azores	MH212527		DOP C5301		R/V Arquipélago ; Í. Sampaio	Palangre de fundo	E S. Miguel, 117 m - Azores	37°46.200'W 25°06.960'W	Present Study	Atlantic			1
235					18	155	Aglaophenia tubulifera Mar da Prata, 218 m - Azores	Aglaophenia tubulifera Mar da Prata, 218 m - Azores	MH212530	MH282641	DOP C7356		R/V Arquipelago	Palangre de fundo	Mar da Prata, 218 m - Azores	37°05.005'N 25°06.676'W	Present Study	Atlantic		1
236					8		Aglaophenia tubulifera Voador Bank, 225 m - Azores	Aglaophenia tubulifera Voador Bank, 225 m - Azores	MH212537		DOP C6290		R/V Arquipélago ; V. Matos	Palangre de fundo	Voador Bank, 225 m - Azores	37°31.560'N 30°43.740'W	Present Study	Atlantic		1
237					9		Aglaophenia tubulifera Mar da Prata, 210 m - Azores (2)	Aglaophenia tubulifera Mar da Prata, 210 m - Azores	MH212529		DOP C9152		R/V Arquipélago ; C. Dias	Palangre de fundo	Mar da Prata, 210 m - Azores	37°09.000'N 25°39.600'W	Present Study	Atlantic		1
238					9		Aglaophenia tubulifera Mar da Prata, 210 m - Azores (2)	Aglaophenia tubulifera Mar da Prata, 380 m - Azores	MH212531		DOP C6893		R/V Arquipélago ; S. Bonanomi	Palangre de fundo	Mar da Prata, 380 m - Azores	37°11.395'N 25°38.365'W	Present Study	Atlantic		1
239					7		Aglaophenia tubulifera Pico-Faial - Azores	Aglaophenia tubulifera Pico-Faial - Azores	JN560123		DOP C2111		Fishing fleet of Horta		Pico-Faial channel - Azores		Moura et al. 2012a	Atlantic			1
240					5		Aglaophenia tubulifera Pico, 311 m - Azores	Aglaophenia tubulifera Pico, 311 m - Azores	JN560122		DOP C2087		F/V Renato Alexandre	Palangre de fundo	Pico Island, 311-348 m - Azores	38°22.200'N 28°13.320'W	Moura et al. 2012a	Atlantic		1
241					6		Aglaophenia tubulifera Pico, 437 m - Azores	Aglaophenia tubulifera Pico, 437 m - Azores	MH212533		DOP C5037		F/V Mestre Bobicha, T. Bento	Palangre de fundo	Pico, 437 m - Azores	38°11.640'N 27°43.140'W	Present Study	Atlantic		1
242					10		Aglaophenia tubulifera Condor Bank, 189-222 m - Azores (3)	Aglaophenia tubulifera Condor Bank, 222 m - Azores	MH212525		DOP C4504		R/V Arquipélago ; D. Catarino	Palangre de fundo	Condor Bank, 222 m - Azores	38°28.560'N 29°01.020'W	Present Study	Atlantic		1
243					10		Aglaophenia tubulifera Condor Bank, 189-222 m - Azores (3)	Aglaophenia tubulifera Condor Bank, 189 m - Azores	MH212523		DOP C4529		R/V Arquipélago ; D. Catarino	Palangre de fundo	Condor Bank, 189 m - Azores	38°30.660'N 29°05.340'W	Present Study	Atlantic		1
244					10		Aglaophenia tubulifera Condor Bank, 189-222 m - Azores (3)	Aglaophenia tubulifera Condor Bank, 222 m - Azores	MH212524		DOP C4512		R/V Arquipélago ; D. Catarino	Palangre de fundo	Condor Bank, 222m - Azores	38°31.200'N 28°59.520'W	Present Study	Atlantic		1
245					11		Aglaophenia tubulifera Condor Bank, 244 m - Azores	Aglaophenia tubulifera Condor Bank, 244 m - Azores	MH212526		DOP C4557		R/V Arquipélago ; D. Catarino	Palangre de fundo	Condor Bank, 244 m - Azores	38°31.980'N 29°01.140'W	Present Study	Atlantic		1
246				Aglaophenia cf. octodonta (lineage 1)	48		Aglaophenia cf. octodonta Formigas, 40-20 m - Azores	Aglaophenia cf. octodonta Formigas, 40-20 m - Azores	MH212385		DOP C9457		Project Baseline expedition ; C.J. Moura	Hand	Formigas, 40-20m - Azores	37°16.550'N 24°47.018'W	Present Study	Atlantic	1
247				Aglaophenia cf. octodonta (lineage 2) + A. tubiformis (lineage 1) + A. pluma (lineage 1)	47	148	Aglaophenia tubiformis Chioggia - Italy	Aglaophenia tubiformis Chioggia - Italy	MH212514	MH282644	MHNG-INVE-60593				Chioggia - Italy		Present Study	Mediterranean	1
248					45	113	Aglaophenia cf. octodonta/pluma Sagres + Sines, 10-25 m - S & SW Portugal (3)	Aglaophenia cf. octodonta Sagres, 10-25 m - S Portugal	MH212550	MH282582		861540	Marbis 2013	Hand	Sagres, Stn M13ALST114B006, 10-25 m - S Portugal	37°01.164'N 8°57.620'W	Present Study	Atlantic	1
249					45		Aglaophenia cf. octodonta/pluma Sagres + Sines, 10-25 m - S & SW Portugal (3)	Aglaophenia cf. pluma Sagres, 10-25 m - S Portugal	MH212391				Marbis 2013	Hand	Sagres, Stn M13ALST114B007, 10-25 m - S Portugal	37°01.164'N 8°57.620'N	Present Study	Atlantic	1
250					45		Aglaophenia cf. octodonta/pluma Sagres + Sines, 10-25 m - S & SW Portugal (3)	Aglaophenia pluma Sines, 10-15 m - SW Portugal	MH212477		DBUA 1264.06	861543	C.J. Moura	Hand	Sines, outside harbour, 10-15 m - SW Portugal	37°56.323'N 8°53.330'W	Present Study	Atlantic	1
251					46		Aglaophenia octodonta Villefranche-sur-Mer, 1 m - S France	Aglaophenia octodonta Villefranche-sur-Mer, 1 m - S France	DQ855915		MHNG-INVE-32875				Villefranche-sur-Mer - S France		Leclère et al. 2007	Mediterranean	1
252				Aglaophenopsis cartieri	297		Aglaophenopsis cartieri P. Alice Bank, 417-512 m - Azores	Aglaophenopsis cartieri P. Alice Bank, 417-512 m - Azores	MH212538		DOP C5589		F/V Santo Onofre ; Tiago Bento	Palangre de fundo	Princesa Alice Bank, Stn TB/123//STO/2011, 417-512 m - Azores	37°57.180'N 29°35.040'W	Present Study	Atlantic		1
253					298		Aglaophenopsis cartieri Azores Bank, 402 m - Azores	Aglaophenopsis cartieri Azores Bank, 402 m - Azores	JN560085		DOP C1407		F/V Conde de Porto Pim	Hand-line	Azores Bank, 402 m - Azores	38°13.440'N 28°59.700'W	Moura et al. 2012a	Atlantic		1
254					299		Aglaophenopsis cartieri Azores Bank, 307 m - Azores	Aglaophenopsis cartieri Azores Bank, 307 m - Azores	JN560086		DOP C1431		F/V Neuza Mar	Palangre de fundo	Azores Bank, 307 m - Azores	38°06.480'N 29°00.720'W	Moura et al. 2012a	Atlantic		1
255				Aglaophenopsis cornuta	296		Aglaophenopsis cornuta 2302 m - Greenland	Aglaophenopsis cornuta 2302 m - Greenland	MH212539		DBUA 1842.01		TTR13	Dredge	Stn AT-454-D, 2302 m - Greenland	62°27.545'N 55°25.965'W	Present Study	Atlantic		1
256				Aglaophenopsis hirsuta	295	195	Aglaophenopsis hirsuta E Florida, 407 m - SE USA	Aglaophenopsis hirsuta E Florida, 407 m - SE USA	MH212540	MH282646	FAU 10-VI-07-2.8	861755	JSL II-3599 ; T. Waite, D. Liberatore; S. Pomponi, F. Lombardo	Submersible	Eastern Florida, Miami Terrace, "Reed Site BU6", 407 m (1335-1182 ft) - SE USA	26°01.324'N 79°49.289'W	Present Study	Atlantic		1
257					294	193	Aglaophenopsis hirsuta N Carolina, 423 m - SE USA	Aglaophenopsis hirsuta N Carolina, 423 m - SE USA	MH212544	MH282651	USNM 1473795		CH-06-015	Otter Trawl	North Carolina, off Cape Lookout, Stn. CH-06-015, 423 m - SE USA	34°12.368'N 75°52.828'W	Present Study	Atlantic		1
258					292	192	Aglaophenopsis hirsuta S Georgia, 532 m - SE USA	Aglaophenopsis hirsuta S Georgia, 532 m - SE USA	MH212547	MH282650	USNM 1473794		JSLI-2005	Submersible	South Georgia, Jacksonville Lithoherms, Stn JSLI-2005-4907, 532 m - SE USA	30°48.148'N 79°38.385'W	Present Study	Atlantic		1
259					291	189	Aglaophenopsis hirsuta E Florida, 726-730 m - SE USA	Aglaophenopsis hirsuta E Florida, 726-730 m - SE USA	MH212541	MH282647	USNM 1473786		JSLII-2009	Submersible	E Florida, Stn JSLII-2009-Atl-3704, 726-730 m - SE USA	28°26.854'N 79°38.229'W	Present Study	Atlantic		1
260					289	191	Aglaophenopsis hirsuta S Carolina - Florida, 760-240 m - SE USA (4)	Aglaophenopsis hirsuta N Cape Canaveral, 770-760 m - SE USA	MH212543	MH282652	USNM 1473824		JSL-2004	Submersible	North Cape Canaveral, Stn. JSL04-4682, 770-760 m - SE USA	28º 47.75N 79º 37.24 W	Present Study	Atlantic		1
261					289	190	Aglaophenopsis hirsuta S Carolina - Florida, 760-240 m - SE USA (4)	Aglaophenopsis hirsuta E Florida, 760-732 m - SE USA	MH212542	MH282648	USNM 1473811		JSLII-2009	Submersible	East Florida, Stn JSLII-2009-Atl-3701, 760-732 m - SE USA	28°47.511'N 79°37.457'W	Present Study	Atlantic		1
262					289		Aglaophenopsis hirsuta S Carolina - Florida, 760-240 m - SE USA (4)	Aglaophenopsis hirsuta S Georgia, 532 m - SE USA	MH212548		USNM 1473783		JSLI-2005	Submersible	South Georgia, Jacksonville Lithoherms, Stn JSLI-2005-4907, 532 m - SE USA	30°48.148'N 79°38.385'W	Present Study	Atlantic		1
263					289		Aglaophenopsis hirsuta S Carolina - Florida, 760-240 m - SE USA (4)	Aglaophenopsis hirsuta off Boca Raton (Florida), 250-240 m - SE USA	MH212552		FAU 5-VIII-05-2.15		JSLI-2005	Submersible	Florida, off Boca Raton, northern end of Miami Terrace, 250-240 m - SE USA	26°19.804'N 79°55.822'W	Present Study	Atlantic		1
264					290		Aglaophenopsis hirsuta NE Florida, 625-585 m - SE USA	Aglaophenopsis hirsuta NE Florida, 625-585 m - SE USA	MH212545		USNM 1473787		Johnson Sea Link	Submersible	Off Georgia, Jacksonville Lithoherms, Stn JSLI-2005-4908, 585-624 m - SE USA	30°31.256'N 79°39.406'W	Present Study	Atlantic		1
265					293	194	Aglaophenopsis hirsuta S Carolina, 656 m - SE USA	Aglaophenopsis hirsuta S Carolina, 656 m - SE USA	MH212546	MH282649	FAU 20-VIII-02-1.3.02		JSL-II 3316 ; Tammy Frank, Don Liberatore; E. Widder, J. Pierce	Submersible	~120 NM S.E. OF Charleston, South Carolina; Stetson's Banks, Lophelia coral reef, 656 m - SE USA	32°01.025'N 77°41.723'W	Present Study	Atlantic		1
266				Cladocarpus bocki	344		Cladocarpus bocki Okinawa, 88-105 m - Japan	Cladocarpus bocki Okinawa, 88-105 m - Japan	MH212639		MHNG-INVE-69662			Tabata (trianglar dredge)	Okinawa Islands, near Kume Island, 88-105 m - Japan	26°17.384'N 126°51.460'E	Present Study	Pacific			1
267				Cladocarpus carinatus	300	196	Cladocarpus carinatus off Georgia, 568-564 m - SE USA	Cladocarpus carinatus off Georgia, 568-564 m - SE USA	MH212640	MH282665	USNM 1489442		JSLI-2005 ; F. Mari	Submersible	NE Florida, Savannah Banks, Stn JSLI-2005-4905, 625-585 m - SE USA	31°46.908'N 79°12.261'W	Present Study	Atlantic		1
268				Cladocarpus integer	310		Cladocarpus integer Raunefjord - Norway	Cladocarpus integer Raunefjord - Norway	FJ550512		MHNG INVE48754				Raunefjord - Norway		Leclère et al. 2009	Atlantic	1
269				Cladocarpus paradiseus - lineage 1	305		Cladocarpus paradiseus E Florida, 778-744 m - SE USA	Cladocarpus paradiseus E Florida, 778-744 m - SE USA	MH212643		USNM 1473793		JSLII-2009	Submersible	E Florida, Stn JSLII-2009-Atl-3705, 778-744 m - SE USA	28°46.306'N 79°37.024'W	Present Study	Atlantic		1
270				Cladocarpus paradiseus - lineage 2	304	198	Cladocarpus paradiseus E Florida, 760-732 m - SE USA	Cladocarpus paradiseus E Florida, 760-732 m - SE USA	MH212642	MH282667	USNM 1473802		JSLII-2009	Submersible	E Florida, Stn JSLII-2009-Atl-3701, 760-732 m - SE USA	28°47.511'N 79°37.457'W	Present Study	Atlantic		1
271					301	199	Cladocarpus paradiseus South Georgia, 532 m - SE USA	Cladocarpus paradiseus South Georgia, 532 m - SE USA	MH212644	MH282669	USNM 1473782		JSLI-2005	Submersible	South Georgia, Jacksonville Lithoherms, Stn JSLI-2005-4907, 532 m - SE USA	30°48.148'N 79°38.385'W	Present Study	Atlantic		1
272					302	200	Cladocarpus paradiseus South Carolina, 507 m - SE USA	Cladocarpus paradiseus South Carolina, 507 m - SE USA	MH212645	MH282668	USNM 1473788		JSLI-2005	Submersible	South Carolina, JSLI-2005-4901, 507 m - SE USA	31°42.361'N 79°07.424'W	Present Study	Atlantic		1
273					303	197	Cladocarpus paradiseus E Florida, 726-730 m - SE USA	Cladocarpus paradiseus E Florida, 726-730 m - SE USA	MH212641	MH282666	USNM 1473785		JSLII-2009	Submersible	E Florida, Stn JSLII-2009-Atl-3704, 726-730 m - SE USA	28°26.854'N 79°38.229'W	Present Study	Atlantic		1
274				Cladocarpus paraformosus	306		Cladocarpus paraformosus Canyon, ca.2000m - Greenland	Cladocarpus paraformosus Canyon, ca.2000 m - Greenland	MH212646		DBUA 1242.01		R/V Prof. Logachev ; TTR13	Dredge	Canyon area, Stn 487, 1940–2080 m - Greenland	63°18.5400'N 55°27.195'W	Present Study	Atlantic		1
275					307		Cladocarpus paraformosus Canyon, ca. 2000 m - Greenland	Cladocarpus paraformosus Canyon, ca. 2000 m - Greenland	AM887993		DBUA 1242.01		R/V Prof. Logachev ; TTR13	Dredge	Canyon area, Stn 487, 1940–2080 m - Greenland	63°18.540'N 55°27.195'W	Moura et al. 2008	Atlantic		1
276				Cladocarpus sigma - lineage 1	308		Cladocarpus sigma Bay of Biscay, 119 m - N Spain	Cladocarpus sigma Bay of Biscay, 119 m - N Spain	MH212647		MHNG-INVE-63266				Bay of Biscay, Stn Bis024, 119 m - N Spain	44°18.792'N 4°26.826'W	Present Study	Atlantic			1
277				Cladocarpus sigma - lineage 2	309	201	Cladocarpus sigma NE Florida, 625-585 m - SE USA	Cladocarpus sigma NE Florida, 625-585 m - SE USA	MH212648	MH282670	USNM 1473820	861708	JSLI-2005 ; F. Mari	Submersible	NE Florida, Savannah Banks, Stn JSLI-2005-4905, 625-585 m - SE USA	31°46.908'N 79°12.261'W	Present Study	Atlantic		1
278				Gymnangium allmani - lineage 3	332	205	Gymnangium allmani Isla Grande, 25-15 m - NE Panama	Gymnangium allmani Farallon, off Guaira, 25-15 m - NE Panama	MH212673	MH282679	STRI CJM5		C.J. Moura	Hand	Farallon, off Guaira, 25-15 m - NE Panama	9°38.674'N 79°38.136'W	Present Study	Atlantic	1
279					333	206	Gymnangium allmani Isla Tambor, 15-10 m - NE Panama	Gymnangium allmani Isla Tambor, 15-10 m - NE Panama	MH212674	MH282680	STRI CJM224	861546	C.J. Moura	Hand	Isla Tambor (near Isla Grande), 15-10 m - NE Panama	9°38.768'N 79°33.886'W	Present Study	Atlantic	1
280				Gymnangium expansum	339		Gymnangium expansum Okinawa, 141-165m - Japan	Gymnangium expansum Okinawa, 141-165m - Japan	KU512884		MHNG-INVE-69623			Tabata (trianglar dredge)	Okinawa, Stn 'trawl 79', 141-165 m - Japan	26°14.724'N 126°49.050'E	Schuchert (EMBL submission)	Pacific			1
281				Gymnangium hians	323	203	Gymnangium hians Bangka Island, 10-15 m - Indonesia	Gymnangium hians Bangka Island, 10-15 m - Indonesia	KU512888	MH282681	MHNG-INVE-86316		Tineke Smit	Hand	Batu Pica, Bangka Island, Sulawesi, 10-15 m - Indonesia		Schuchert (EMBL submission)	Indian	1
282					321		Gymnangium hians Pee Pee Island - Thailand	Gymnangium hians Pee Pee Island - Thailand	AY787922		MHNG-INVE-32586				Pee Pee Island, Andaman Sea - Thailand		Cunningham (EMBL submission)	Indian	1
283					322		Gymnangium hians E Bali, 15 m - Indonesia	Gymnangium hians E Bali, 15 m - Indonesia	MH212675			861662			E Bali, 15 m - Indonesia		Present Study	Indian	1
284					311		Gymnangium hians Geyser bank + Mayotte - SW Indian Ocean (2)	Gymnangium hians Geyser bank - SW Indian Ocean	KM587455		UR-GEY08-113				Geyser bank - SW Indian Ocean		Postaire et al. 2015	Indian	1
285					311		Gymnangium hians Geyser bank + Mayotte - SW Indian Ocean (2)	Gymnangium hians Mayotte - SW Indian Ocean	KM587454		UR-MAY09-104				Mayotte - SW Indian Ocean		Postaire et al. 2015	Indian	1
286					312		Gymnangium hians Geyser bank - SW Indian Ocean	Gymnangium hians Geyser bank - SW Indian Ocean	KM587459		UR-GEY08-085				Geyser bank - SW Indian Ocean		Postaire et al. 2015	Indian	1
287					316	204	Gymnangium hians Sakatia, 10 m - Madagascar	Gymnangium hians Sakatia, 10 m - Madagascar	KU512882	MH282682	MHNG-INVE-36836		Frédéric Sinniger	Hand	Sakatia, 10 m - Madagascar	13°18.000'S 48°10.200'E	Schuchert (EMBL submission)	Indian	1
288					314		Gymnangium hians Europa Island - SW Indian Ocean	Gymnangium hians Europa Island - SW Indian Ocean	KM587453		UR-EUR11-158				Europa Island - SW Indian Ocean		Postaire et al. 2015	Indian	1
289					313		Gymnangium hians Europa Island - SW Indian Ocean (3)	Gymnangium hians Europa Island - SW Indian Ocean	KM587456		UR-EUR11-130				Europa Island - SW Indian Ocean		Postaire et al. 2015	Indian	1
290					313		Gymnangium hians Europa Island - SW Indian Ocean (3)	Gymnangium hians Europa Island - SW Indian Ocean	KM587458		UR-EUR11-231				Europa Island - SW Indian Ocean		Postaire et al. 2015	Indian	1
291					313		Gymnangium hians Europa Island - SW Indian Ocean (3)	Gymnangium hians Europa Island - SW Indian Ocean	KM587452		UR-EUR11-090				Europa Island - SW Indian Ocean		Postaire et al. 2015	Indian	1
292					315		Gymnangium hians Reunion Island - SW Indian Ocean	Gymnangium hians Reunion Island - SW Indian Ocean	KM587457		UR-BIO11-325				Reunion Island		Postaire et al. 2015	Indian	1
293					320		Gymnangium hians Mayotte - SW Indian Ocean (2)	Gymnangium hians Mayotte - SW Indian Ocean	KM587450		UR-MAY09-241				Mayotte - SW Indian Ocean		Postaire et al. 2015	Indian	1
294					320		Gymnangium hians Mayotte - SW Indian Ocean (2)	Gymnangium hians Mayotte - SW Indian Ocean	KM587451		UR-MAY09-147				Mayotte - SW Indian Ocean		Postaire et al. 2015	Indian	1
295					319		Gymnangium hians New Caledonia	Gymnangium hians New Caledonia	KM587447		UR-NC-LB-187				New Caledonia		Postaire et al. 2015	Pacific	1
296					317		Gymnangium hians New Caledonia (2)	Gymnangium hians New Caledonia	KM587448		UR-NC-LB-008				New Caledonia		Postaire et al. 2015	Pacific	1
297					317		Gymnangium hians New Caledonia (2)	Gymnangium hians New Caledonia	KM587449		UR-NC-LB-005				New Caledonia		Postaire et al. 2015	Pacific	1
298					318		Gymnangium hians Mayotte - SW Indian Ocean	Gymnangium hians Mayotte - SW Indian Ocean	KM587446		UR-MAY09-010				Mayotte - SW Indian Ocean		Postaire et al. 2015	Indian	1
299				Gymnangium insigne	336		Gymnangium insigne Moorea	Gymnangium insigne Moorea	KM587461		UR-HY-TH-63				Moorea		Postaire et al. 2015	Pacific	1
300					337		Gymnangium insigne Moorea	Gymnangium insigne Moorea	KM587460		UR-HY-TH-12				Moorea		Postaire et al. 2015	Pacific	1
301				Gymnangium montagui	330		Gymnangium montagui Berlengas + Sagres, 5-26 m - W Portugal (2)	Gymnangium montagui Estelas, 15-26 m - W Portugal	JN560077		DBUA 1235.02		C.J. Moura	Hand	Berlengas, Estelas, 15-26 m - W Portugal	39°25.225'N 9°32.084'W	Moura et al. 2012a	Atlantic	1
302					330		Gymnangium montagui Berlengas + Sagres, 5-26 m - W Portugal (2)	Gymnangium montagui Sagres, 5-22m - SW Portugal	JN560078		DBUA 1236.02		C.J. Moura	Hand	Sagres, Ponta de Sagres, 5-22 m - S Portugal	36°59.700'N 8°56.715'W	Moura et al. 2012a	Atlantic	1
303					328		Gymnangium montagui Algarve + Alentejo + Berlengas + V. Castelo + Lundy, 3-44 m - Portugal & UK (11)	Gymnangium montagui Rinchão, 35-25 m - W Portugal	MH212681		DBUA 1235.01		C.J. Moura	Hand	Berlengas, Rinchão, 25-35 m - W Portugal	39°25.437'N 9°29.941'W	Present Study	Atlantic	1
304					328		Gymnangium montagui Algarve + Alentejo + Berlengas + V. Castelo + Lundy, 3-44 m - Portugal & UK (11)	Gymnangium montagui Arrabida, 44 m - W Portugal	MH212677		DR 11S2D2K3.1		Deep-Reef project ; J. Boavida	Hand	Pedra do Ti Tóino, Cabo Espichel, 44 m - W Portugal	38°24.414'N 9°13.541'W	Present Study	Atlantic	1
305					328	202	Gymnangium montagui Algarve + Alentejo + Berlengas + V. Castelo + Lundy, 3-44 m - Portugal & UK (11)	Gymnangium montagui Tavira, 25-10 m - S Portugal	MH212683	MH282685			Marbis 2013	Hand	Tavira, Stn M13ALST11B05, 25-10 m - S Portugal	37°03.000'N 7°39.000'W	Present Study	Atlantic	1
306					328	202	Gymnangium montagui Algarve + Alentejo + Berlengas + V. Castelo + Lundy, 3-44 m - Portugal & UK (11)	Gymnangium montagui Berlengas, 26 m - W Portugal	MH212678	MH282683	MNHNC M@rbis1824		EMEPC/M@rBis/Berlengas2012	Hand	Berlenga, Stn. M12B5ST10B55, 26 m - W Portugal	39°24.827'W 9°31.322'W	Present Study	Atlantic	1
307					328		Gymnangium montagui Algarve + Alentejo + Berlengas + V. Castelo + Lundy, 3-44 m - Portugal & UK (11)	Gymnangium montagui Arrabida, 35 m - W Portugal	MH212676		DR 11S3D2T1R2.3		Deep-Reef project ; J. Boavida	Hand	Catrapona, Cabo Espichel, 35 m - W Portugal	38°25.140'N 9°15.165'W	Present Study	Atlantic	1
308					328		Gymnangium montagui Algarve + Alentejo + Berlengas + V. Castelo + Lundy, 3-44 m - Portugal & UK (11)	Gymnangium montagui Sines, 20-12 m - SW Portugal	MH212682		DBUA 1236.01		C.J. Moura	Hand	Sines, Porto Covo, 15-20 m - SW Portugal	37°51.192'N 8°48.211'W	Present Study	Atlantic	1
309					328		Gymnangium montagui Algarve + Alentejo + Berlengas + V. Castelo + Lundy, 3-44 m - Portugal & UK (11)	Gymnangium montagui Lundy Island, 3-30 m - UK	AM888313		DBUA 945.01		J. Hall-Spencer	Hand	Lundy Island, 5-40 m - United Kingdom	51°09.24'N 4°39.18'W	Moura et al. 2008	Atlantic	1
310					328		Gymnangium montagui Algarve + Alentejo + Berlengas + V. Castelo + Lundy, 3-44 m - Portugal & UK (11)	Gymnangium montagui Viana Castelo, 33-25 m - N Portugal	JN560079		DBUA 1237.01		C.J. Moura	Hand	Off Viana do Castelo, 25-33 m - NW Portugal	41°37.379'N 8°53.805'W	Moura et al. 2012a	Atlantic	1
311					328		Gymnangium montagui Algarve + Alentejo + Berlengas + V. Castelo + Lundy, 3-44 m - Portugal & UK (11)	Gymnangium montagui Berlengas, 38-25 m - W Portugal	MH212679		DBUA 1840.01		C.J. Moura	Hand	Berlengas, Estelas, Baixa Alagada, 25-38 m - W Portugal	39°25.477'N 9°32.120'W	Present Study	Atlantic	1
312					328	202	Gymnangium montagui Algarve + Alentejo + Berlengas + V. Castelo + Lundy, 3-44 m - Portugal & UK (11)	Gymnangium montagui Faro, 25-10 m - S Portugal	MH212680	MH282684			Marbis 2013		Faro, M13ALST26B001, 25-10 m - S Portugal	37°00.000'N 8°02.000'W	Present Study	Atlantic	1
313					328		Gymnangium montagui Algarve + Alentejo + Berlengas + V. Castelo + Lundy, 3-44 m - Portugal & UK (11)	Gymnangium montagui Tavira, 25-10 m - S Portugal	MH212684				Marbis 2013		Tavira, Stn M13ALST11B019, 25-9 m - S Portugal	37°03.000'N 7°39.000'W	Present Study	Atlantic	1
314					329		Gymnangium montagui Sines, 15-20 m - SW Portugal	Gymnangium montagui Sines, 15-20 m - SW Portugal	JN560076		DBUA 1236.01		C.J. Moura	Hand	Sines, Porto Covo, 15-20 m - SW Portugal	37°51.192'N 8°48.211'W	Moura et al. 2012a	Atlantic	1
315					331		Gymnangium montagui Viana Castelo, 33-15 m - N Portugal	Gymnangium montagui Viana Castelo, 33-15 m - N Portugal	MH212685		DBUA 1237.01		C.J. Moura	Hand	Off Viana do Castelo, 25-33 m - NW Portugal	41°37.379'N 8°53.805'W	Present Study	Atlantic	1
316				Gymnangium sibogae/allmani - lineage 1	338		Gymnangium sibogae/allmani Europa Island - SW Indian Ocean	Gymnangium sibogae/allmani Europa Island - SW Indian Ocean	KM587416		UR-EUR11-180				Europa Island - SW Indian Ocean		Postaire et al. 2015	Indian	1
317				Gymnangium sibogae/allmani - lineage 2	327		Gymnangium sibogae/allmani New Caledonia	Gymnangium sibogae/allmani New Caledonia	KM587415		UR-NC-LB-048				New Caledonia		Postaire et al. 2015	Pacific	1
318				Gymnangium speciosum (lineage 1) + G. sinuosum	324		Gymnangium speciosum Escudo, 26-30 m - N Panama	Gymnangium speciosum Escudo, 26-30 m - N Panama	MH212688		STRI CJM13	861549	C.J. Moura	Hand	Isla Escudo Veraguas, 26-30 m - N Panama	9°06.114'N 81°37.351'W	Present Study	Atlantic	1
319					325		Gymnangium sinuosum Escudo, 28-18 m - N Panama	Gymnangium sinuosum Escudo, 28-18 m - N Panama	MH212686		STRI CJM96	861552	C.J. Moura	Hand	Isla Escudo Veraguas, 28-18 m - N Panama	9°07.905'N 81°34.504'W	Present Study	Atlantic	1
320				Gymnangium speciosum (lineage 2) + G. allmani (lineage 4)	334	207	Gymnangium allmani Bocas del Toro, 8-28 m - NW Panama (4)	Gymnangium allmani Bocas del Toro, 15-9 m - NW Panama	MH212669	MH282677	STRI CJM36		C.J. Moura	Hand	Bocas del Toro, Cayo Tigre, 15-9 m - NW Panama	9°15.427'N 81°56.532'W	Present Study	Atlantic	1
321					334	207	Gymnangium allmani Bocas del Toro, 8-28 m - NW Panama (4)	Gymnangium allmani Bocas del Toro, 26-15 m - NW Panama	MH212670	MH282678	STRI CJM1		C.J. Moura	Hand	Piedra Tigre, Bocas del Toro, 26-15 m - Panama	9°13.117'N 81°56.776'W	Present Study	Atlantic	1
322					334		Gymnangium allmani Bocas del Toro, 8-28 m - NW Panama (4)	Gymnangium allmani Escudo, 28-18 m - N Panama	MH212672		STRI CJM29		C.J. Moura	Hand	Isla Escudo Veraguas, 28-18 m - N Panama	9°07.905'N 81°34.504'W	Present Study	Atlantic	1
323					334		Gymnangium allmani Bocas del Toro, 8-28 m - NW Panama (4)	Gymnangium allmani Cayo Tigre, 12-8 m - NE Panama	MH212671		STRI CJM37	861555	C.J. Moura	Hand	Cayo Tigre, Bocas del Toro, 12-8 m - NW Panama	9°13.223'N 81°56.777'W	Present Study	Atlantic	1
324					335		Gymnangium speciosum Tairona Reserve, 3-15 m - NE Colombia	Gymnangium speciosum Tairona Reserve, 3-15 m - NE Colombia	MH212687		FAU 17-V-88-1.14	861758		Hand	Tairona Reserve, NE Nenguange Bay, 3-15 m - Colombia	11°20.600'N 74°04.700'W	Present Study	Atlantic	1
325				cf. Gymnangium sp.	326		cf. Gymangium sp. St Johns, 27-178 m - Antigua	cf. Gymangium sp. / cf. new sp. St Johns, 27-178 m - Antigua	MH212637		FAU 27-X-85-2.2	861483	JSL II-1201, Shirlei Pomponi	Submersible	St. John's; 9 miles south of west tip,Deep fore reef slope, 27-178 m - US Virgin Islands	18°11.320'N 64°44.28'W	Present Study	Atlantic	1
326				Lytocarpia brevirostris - lineage 1	196		Lytocarpia brevirostris Europa Island - SW Indian Ocean (4)	Lytocarpia brevirostris Europa Island - SW Indian Ocean	KM587462		UR-EUR09-017				Europa Island - SW Indian Ocean		Postaire et al. 2015	Indian	1
327					196		Lytocarpia brevirostris Europa Island - SW Indian Ocean (4)	Lytocarpia brevirostris Europa Island - SW Indian Ocean	KM587463		UR-EUR09-119				Europa Island - SW Indian Ocean		Postaire et al. 2015	Indian	1
328					196		Lytocarpia brevirostris Europa Island - SW Indian Ocean (4)	Lytocarpia brevirostris Europa Island - SW Indian Ocean	KM587464		UR-EUR11-074				Europa Island - SW Indian Ocean		Postaire et al. 2015	Indian	1
329					196		Lytocarpia brevirostris Europa Island - SW Indian Ocean (4)	Lytocarpia brevirostris Europa Island - SW Indian Ocean	KM587465		UR-EUR11-168				Europa Island - SW Indian Ocean		Postaire et al. 2015	Indian	1
330					197		Lytocarpia brevirostris Geyser bank + Glorieuses Islands - SW Indian Ocean (2)	Lytocarpia brevirostris Geyser bank - SW Indian Ocean	KM587466		UR-GEY08-084				Geyser bank - SW Indian Ocean		Postaire et al. 2015	Indian	1
331					197		Lytocarpia brevirostris Geyser bank + Glorieuses Islands - SW Indian Ocean (2)	Lytocarpia brevirostris Glorieuses Islands - SW Indian Ocean	KM587467		UR-GLO08-010				Glorieuses Islands - SW Indian Ocean		Postaire et al. 2015	Indian	1
332				Lytocarpia brevirostris - lineage 2	192	156	Lytocarpia brevirostris Nouméa, 5-25 m - New Caledonia	Lytocarpia brevirostris Nouméa, 5-25 m - New Caledonia	MH212807	MH282711	MHNG-INVE-49930			Hand	Nouméa, 5-25 m - New Caledonia		Present Study	Pacific	1
333				Lytocarpia brevirostris - lineage 3	189		Lytocarpia brevirostris New Caledonia	Lytocarpia brevirostris New Caledonia	KM587469		UR-NC-LB-022				New Caledonia		Postaire et al. 2015	Pacific	1
334					190		Lytocarpia brevirostris New Caledonia	Lytocarpia brevirostris New Caledonia	KM587468		UR-NC-LB-021				New Caledonia		Postaire et al. 2015	Pacific	1
335				Lytocarpia brevirostris - lineage 4	191		Lytocarpia brevirostris New Caledonia	Lytocarpia brevirostris New Caledonia	KM587470		UR-NC-LB-276				New Caledonia		Postaire et al. 2015	Pacific	1
336				Lytocarpia brevirostris - lineage 5	193		Lytocarpia brevirostris Europa Island - SW Indian Ocean	Lytocarpia brevirostris Europa Island - SW Indian Ocean	KM587473		UR-EUR11-028				Europa Island - SW Indian Ocean		Postaire et al. 2015	Indian	1
337					194		Lytocarpia brevirostris Europa Island - SW Indian Ocean	Lytocarpia brevirostris Europa Island - SW Indian Ocean	KM587472		UR-EUR11-164				Europa Island - SW Indian Ocean		Postaire et al. 2015	Indian	1
338					195		Lytocarpia brevirostris Europa Island - SW Indian Ocean	Lytocarpia brevirostris Europa Island - SW Indian Ocean	KM587471		UR-EUR09-080				Europa Island - SW Indian Ocean		Postaire et al. 2015	Indian	1
339				Lytocarpia brevirostris - lineage 6	186		Lytocarpia brevirostris Geyser bank - SW Indian Ocean	Lytocarpia brevirostris Geyser bank - SW Indian Ocean	KM587476		UR-GEY08-088				Geyser bank - SW Indian Ocean		Postaire et al. 2015	Indian	1
340					187		Lytocarpia brevirostris Geyser bank - SW Indian Ocean	Lytocarpia brevirostris Geyser bank - SW Indian Ocean	KM587475		UR-GEY08-048				Geyser bank - SW Indian Ocean		Postaire et al. 2015	Indian	1
341					188		Lytocarpia brevirostris Mayotte - SW Indian Ocean	Lytocarpia brevirostris Mayotte - SW Indian Ocean	KM587477		UR-MAY09-007				Mayotte - SW Indian Ocean		Postaire et al. 2015	Indian	1
342					183		Lytocarpia brevirostris Reunion Island	Lytocarpia brevirostris Reunion Island	KM587479		UR-MAP026				Reunion Island		Postaire et al. 2015	Indian	1
343					182		Lytocarpia brevirostris Reunion Island	Lytocarpia brevirostris Reunion Island	KM587478		UR-MAP024				Reunion Island		Postaire et al. 2015	Indian	1
344					184		Lytocarpia brevirostris Reunion Island	Lytocarpia brevirostris Reunion Island	KM587474		UR-MAP025				Reunion Island		Postaire et al. 2015	Indian	1
345					185		Lytocarpia brevirostris Reunion Island (2)	Lytocarpia brevirostris Reunion Island	KM587481		UR-CHS15				Reunion Island		Postaire et al. 2015	Indian	1
346					185		Lytocarpia brevirostris Reunion Island (2)	Lytocarpia brevirostris Reunion Island	KM587480		UR-CHS14				Reunion Island		Postaire et al. 2015	Indian	1
347				Lytocarpia canepa	288		Lytocarpia canepa Argentina	Lytocarpia canepa Argentina	KT266645		LEM m3x S139				Argentina	41°19.998'S 63°06.996'W	Maronna et al. 2016	Atlantic	1
348				Lytocarpia delicatula	123		Lytocarpia delicatula Okinawa, 86-186 m - Japan (2)	Lytocarpia delicatula Okinawa, 96-186 m - Japan	MH212809		MHNG-INVE-69656			Tabata (Beam Trawl)	Okinawa, 96-186 m - Japan	26°20.844'N 126°41.316'E	Present Study	Pacific			1
349					123		Lytocarpia delicatula Okinawa, 86-186 m - Japan (2)	Lytocarpia delicatula Okinawa, 86-97 - Japan	MH212808		MHNG-INVE-69635			Tabata	Okinawa, 86-97 - Japan	26°21.630'N 126°41.256'E	Present Study	Pacific	1
350				Lytocarpia myriophyllum	158		Lytocarpia myriophyllum Condor Bank, 191 m - Azores	Lytocarpia myriophyllum Condor Bank, 191 m - Azores	MH212821		DOP C4527		R/V Arquipélago ; D. Catarino	Palangre de fundo	Condor Bank, 191 m - Azores	38°32.460'N 29°03.120'W	Present Study	Atlantic			1
351					159	167	Lytocarpia myriophyllum Condor Bank, 442 m - Azores	Lytocarpia myriophyllum Condor Bank, 442 m - Azores	MH212822	MH282714	DOP C5464		R/V Gago Coutinho	ROV	Condor Bank, Stn L10D19/DOPC03, 442 m - Azores	38°31.920'N 28°59.280'W	Present Study	Atlantic		1
352					157	168	Lytocarpia myriophyllum Princess Alice Bank, 249-371 m - Azores	Lytocarpia myriophyllum Princess Alice Bank, 249-371 m - Azores	MH212825	MH282715	DOP C4280		F/V Manuel Arriaga ; T. Bento	Palangre de fundo	Princess Alice Bank, 249-371 m - Azores	37°55.440'N 29°11.520'W	Present Study	Atlantic		1
353					149		Lytocarpia myriophyllum Azores Bank, 228 m - Azores	Lytocarpia myriophyllum Azores Bank, 228 m - Azores	MH212813		DOP C5304		R/V Arquipelago ; Í. Sampaio	Palangre de fundo	Azores Bank, 228 m - Azores	38°12.060'N 28°57.360'W	Present Study	Atlantic		1
354					152	173	Lytocarpia myriophyllum Princess Alice Bank, 399 m - Azores	Lytocarpia myriophyllum Princess Alice Bank, 399 m - Azores	MH212828	MH282718	DOP C6497		F/V Mestre Bobicha ; T. Bento	Palangre de fundo	Princess Alice Bank, 399 m - Azores	37°49.380'N 29°06.240'W	Present Study	Atlantic		1
355					153	174	Lytocarpia myriophyllum Princess Alice Bank, 470 m - Azores	Lytocarpia myriophyllum Princess Alice Bank, 470 m - Azores	MH212829	MH282719	DOP C5788				Princess Alice Bank, 470 m - Azores	37°49.560'N 29°26.640'W	Present Study	Atlantic		1
356					151		Lytocarpia myriophyllum Azores Bank, 239 m - Azores	Lytocarpia myriophyllum Azores Bank, 239 m - Azores	MH212816		DOP C6830		R/V Arquipélago ; V. Matos	Palangre de fundo	Azores Bank, 239 m - Azores	38°12.120'N 29°01.620'W	Present Study	Atlantic		1
357					148	169	Lytocarpia myriophyllum Azores Bank + Princess Alice Bank, 202-434 m - Azores (8)	Lytocarpia myriophyllum Azores Bank, 232 m - Azores	MH212814	MH282712	DOP C4279		F/V Manuel Arriaga; T. Bento	Palangre de fundo	Azores Bank, 232 m - Azores	38°07.260'N 29°10.320'W	Present Study	Atlantic		1
358					148		Lytocarpia myriophyllum Azores Bank + Princess Alice Bank, 202-434 m - Azores (8)	Lytocarpia myriophyllum Azores Bank, 202 m - Azores	MH212810		DOP C6812		R/V Arquipélago ; V. Matos	Palangre de fundo	Azores Bank, 202 m - Azores	38°12.780'N 28°59.640'W	Present Study	Atlantic		1
359					148		Lytocarpia myriophyllum Azores Bank + Princess Alice Bank, 202-434 m - Azores (8)	Lytocarpia myriophyllum Azores Bank, 434 m - Azores	JN560093		DOP C2647		R/V Arquipelago / D. Carvalho	Palangre de fundo	Azores Bank, 434 m - Azores	38°13.200'N 28°55.200'W	Moura et al. 2012	Atlantic		1
360					148		Lytocarpia myriophyllum Azores Bank + Princess Alice Bank, 202-434 m - Azores (8)	Lytocarpia myriophyllum Azores Bank, 298-258 m - Azores	JN560092		DOP C2377		R/V Arquipelago ; Í. Sampaio	Palangre de fundo	Azores Bank, 258 m - Azores	38°13.200'N 29°02.400'W	Moura et al. 2012	Atlantic		1
361					148		Lytocarpia myriophyllum Azores Bank + Princess Alice Bank, 202-434 m - Azores (8)	Lytocarpia myriophyllum Princess Alice Bank, 246 m - Azores	MH212824		DOP C648,50, or 52		R/V Arquipelago ; D. Catarino	Palangre de fundo	Azores Bank, 211-434 m - Azores	38°12.000'N 28°57.000'W	Present Study	Atlantic		1
362					148		Lytocarpia myriophyllum Azores Bank + Princess Alice Bank, 202-434 m - Azores (8)	Lytocarpia myriophyllum Azores Bank, 298-258 m - Azores	MH212819		DOP C2377		R/V Arquipelago ; Í. Sampaio	Palangre de fundo	Azores Bank, 298-258 m - Azores	38°13.200'N 28°02.400'W	Present Study	Atlantic		1
363					148		Lytocarpia myriophyllum Azores Bank + Princess Alice Bank, 202-434 m - Azores (8)	Lytocarpia myriophyllum Azores Bank, 208 m - Azores	MH212812		DOP C4648		F/V Manuel Arriaga ; T. Bento	Palangre de fundo	Azores Bank, 208 m - Azores	38°11.100'N 28°57.480'W	Present Study	Atlantic		1
364					148		Lytocarpia myriophyllum Azores Bank + Princess Alice Bank, 202-434 m - Azores (8)	Lytocarpia myriophyllum Azores Bank, 243 m - Azores	MH212817		DOP C7578		R/V Arquipelago ; A. Rosa	Palangre de fundo	Azores Bank, 243 m - Azores	38°11.741'N 28°57.452'W	Present Study	Atlantic		1
365					154	170	Lytocarpia myriophyllum Azores Bank + Princess Alice Bank, 279-239 m - Azores (2)	Lytocarpia myriophyllum Azores Bank, 239 m - Azores	MH212815	MH282713	DOP C6835		R/V Arquipelago ; V. Matos	Palangre de fundo	Azores Bank, 239 m - Azores	38°12.120'N 29°01.620'W	Present Study	Atlantic		1
366					154	172	Lytocarpia myriophyllum Azores Bank + Princess Alice Bank, 279-239 m - Azores (2)	Lytocarpia myriophyllum Princess Alice Bank, 279 m - Azores	MH212827	MH282717	DOP C3750		F/V Baia das Lajes ; T. Bento	Palangre de fundo	Princess Alice Bank, 279 m - Azores	38°09.540'N 28°54.120'W	Present Study	Atlantic		1
367					150		Lytocarpia myriophyllum Azores Bank, 202 m - Azores	Lytocarpia myriophyllum Azores Bank, 202 m - Azores	MH212811		DOP C6807		R/V Arquipélago ; V. Matos	Palangre de fundo	Azores Bank, 202 m - Azores	38°12.780'N 28°59.640'W	Present Study	Atlantic		1
368					156	171	Lytocarpia myriophyllum Princess Alice Bank, 265 m - Azores	Lytocarpia myriophyllum Princess Alice Bank, 265 m - Azores	MH212826	MH282716	DOP C6135		R/V Arquipélago ; T. Bento	Palangre de fundo	Princess Alice Bank, 265 m - Azores	37°41.220'N 29°56.160'W	Present Study	Atlantic		1
369					155		Lytocarpia myriophyllum Azores Bank, 243 m - Azores	Lytocarpia myriophyllum Azores Bank, 243 m - Azores	MH212818		DOP C7574		R/V Arquipelago / A. Rosa	Palangre de fundo	Azores Bank, 243 m - Azores	38°11.739'N 28°57.474'W	Present Study	Atlantic		1
370					163		Lytocarpia myriophyllum Mellila carb. mound, 245 m - Alboran Sea	Lytocarpia myriophyllum Mellila carb. mound, 245 m - Alboran Sea	JN560089		DBUA 1244.01		R/V Prof. Logachev ; TTR17-leg1	Gravity-corer	Melilla Carbonate Mound, Stn 393B, 245 m - Alboran Sea	35°19.799'N 2°33.067'W	Moura et al. 2012	Mediterranean		1
371					160		Lytocarpia myriophyllum Pen Duick Escarp., 494 m - Gulf of Cadiz	Lytocarpia myriphyllum Pen Duick Escarp., 494 m - Gulf of Cadiz	MH212830		DBUA 1843.01		R/V Pelagia ; M2006	Box-corer	Pen Duick Escarpment, 494 m - Gulf of Cadiz	35°19.090'N 6°46.400'W	Present Study	Atlantic		1
372					161		Lytocarpia myriophyllum off Caniçal, 600 m - Madeira	Lytocarpia myriophyllum off Caniçal, 600 m - Madeira	JN560091		MMF 39095			Covo	Off Caniçal, Stn. 34, 600 m - Madeira		Moura et al. 2012	Atlantic		1
373					162		Lytocarpia myriophyllum Pen Duick Escarpm., 498 m - Gulf of Cadiz	Lytocarpia miriophyllum Pen Duick Escarpm., 498 m - Gulf of Cadiz	JN560090		DBUA 1245.01		R/V Pelagia ; M2007	Box-corer	Pen Duick escarpment, Stn 23, 498 m - Gulf of Cadiz	35°17.772'N 6°43.964'W	Moura et al. 2012	Atlantic		1
374					167		Lytocarpia myriophyllum N Terceira, 163 m - Azores	Lytocarpia myriophyllum N Terceira, 163 m - Azores	MH212823		DOP C5340		R/V Arquipélago ; Íris Sampaio	Palangre de fundo	N Terceira, 163 m - Azores	38°50.160'N 27°14.100'W	Present Study	Atlantic			1
375					164	176	Lytocarpia myriophyllum S. Miguel, 596-555 m - Azores	Lytocarpia myriophyllum S. Miguel, 596-555 m - Azores	MH212832	MH282721	DOP C2811		R/V Arquipélago ; Íris Sampaio	Palangre de fundo	S. Miguel, 596-555 m - Azores	37°52.800'N 25°28.200'W	Present Study	Atlantic		1
376					165	175	Lytocarpia myriophyllum S. Miguel, 555 m - Azores	Lytocarpia myriophyllum S. Miguel, 555 m - Azores	MH212831	MH282720	DOP C2805		R/V Arquipélago ; Íris Sampaio	Palangre de fundo	S. Miguel, 555 m - Azores	37°52.800'N 25°28.200'W	Present Study	Atlantic		1
377					166		Lytocarpia myriophyllum B.J.Valente, 101 m - Cape Verde	Lytocarpia myriophyllum B.J.Valente, 101 m - Cape Verde	MH212820		FAU 13-IX-90-2.13			Dredge	south of Boavista; 4.25 NMI west of baixo João Valente, 101 m, Stn. 13-IX-90-2 - Cape Verde	15°48.480'N 23°13.400'W	Present Study	Atlantic			1
378					168		Lytocarpia myriophyllum S. Vicente, 329 m - Cape Verde	Lytocarpia myriophyllum S. Vicente, 329 m - Cape Verde	MH212833		FAU 12-IX-90-1.1			Dredge	S. Vicente, NW of Ponta do Machado, 329 m - Cape Verde	16°43.120'N 25°07.250'W	Present Study	Atlantic		1
379				Lytocarpia nigra	239		Lytocarpia nigra Okinawa, 93-101 m - Japan	Lytocarpia nigra Okinawa, 93-101 m - Japan	MH212834		MHNG-INVE-69663			Tabata (trianglar dredge)	Okinawa, 93-101 m - Japan	26°19.698'N 126°42.960'E	Present Study	Pacific		1
380					236		Lytocarpia nigra Europa Island + Juan de Nova Island - SW Indian Ocean (2)	Lytocarpia nigra Europa Island - SW Indian Ocean	KM587487		UR-EUR11-230				Europa Island - SW Indian Ocean		Postaire et al. 2015	Indian	1
381					236		Lytocarpia nigra Europa Island + Juan de Nova Island - SW Indian Ocean (2)	Lytocarpia nigra Juan de Nova Island - SW Indian Ocean	KM587483		UR-JUA09-079				Juan de Nova Island		Postaire et al. 2015	Indian	1
382					237		Lytocarpia nigra Europa Island - SW Indian Ocean	Lytocarpia nigra Europa Island - SW Indian Ocean	KM587485		UR-EUR11-125				Europa Island - SW Indian Ocean		Postaire et al. 2015	Indian	1
383					235		Lytocarpia nigra Europa Island + Juan de Nova Island - SW Indian Ocean (3)	Lytocarpia nigra Juan de Nova Island - SW Indian Ocean	KM587484		UR-JUA09-080				Juan de Nova Island		Postaire et al. 2015	Indian	1
384					235		Lytocarpia nigra Europa Island + Juan de Nova Island - SW Indian Ocean (3)	Lytocarpia nigra Juan de Nova Island - SW Indian Ocean	KM587482		UR-JUA09-078				Juan de Nova Island		Postaire et al. 2015	Indian	1
385					235		Lytocarpia nigra Europa Island + Juan de Nova Island - SW Indian Ocean (3)	Lytocarpia nigra Europa Island - SW Indian Ocean	KM587486		UR-EUR11-126				Europa Island - SW Indian Ocean		Postaire et al. 2015	Indian	1
386					238	186	Lytocarpia nigra Okinawa, 96-123 m - Japan	Lytocarpia nigra Okinawa, 96-123 m - Japan	MH212835	MH282722	MHNG-INVE-69630			Tabata (Beam Trawl)	Okinawa, 96-123 m - Japan	26°23.592'N 126°45.210'E	Present Study	Pacific			1
387					240		Lytocarpia nigra New Caledonia	Lytocarpia nigra New Caledonia	KM587488		UR-NC-LB-284				New Caledonia		Postaire et al. 2015	Pacific	1
388				Lytocarpia orientalis	282		Lytocarpia orientalis Okinawa, 165-141 m - Japan	Lytocarpia orientalis Okinawa, 165-141 m - Japan	KX355430		MHNG-INVE-87092			Tabata (trianglar dredge)	Okinawa, 141-165 m - Japan	26°14.724'N 126°49.050'E	Schuchert (EMBL submission)	Pacific			1
389					283		Lytocarpia orientalis Okinawa, 126-136 m - Japan	Lytocarpia orientalis Okinawa, 126-136 m - Japan	MH212836		MHNG-INVE-69644			Tabata (Beam Trawl)	Okinawa, 126-136 m - Japan	26°17.028'N 126°51.954'E	Present Study	Pacific			1
390				Lytocarpia phyteuma - lineage 1	139		Lytocarpia phyteuma Mayotte - SW Indian Ocean (2)	Lytocarpia phyteuma Mayotte - SW Indian Ocean	KM587498		UR-MAY07-022				Mayotte - SW Indian Ocean		Postaire et al. 2015	Indian	1
391					139		Lytocarpia phyteuma Mayotte - SW Indian Ocean (2)	Lytocarpia phyteuma Mayotte - SW Indian Ocean	KM587499		UR-MAY09-050				Mayotte - SW Indian Ocean		Postaire et al. 2015	Indian	1
392					140		Lytocarpia phyteuma E Bali, 15 m - Indonesia	Lytocarpia phyteuma E Bali, 15 m - Indonesia	MH212838			861705			E Bali, Tulamben, 15 m - Indonesia		Present Study	Indian Ocean	1
393				Lytocarpia phyteuma - lineage 2	138		Lytocarpia sp. Sakatia - Madagascar	Lytocarpia sp. Sakatia - Madagascar	FJ550505		MHNG INVE36828				Sakatia - Madagascar		Leclère et al. 2009	Indian Ocean	1
394					137		Lytocarpia phyteuma Bonin Islands, 9 m - Japan	Lytocarpia phyteuma Bonin Islands, 9 m - Japan	MH212837		MHNG-INVE-66941				Bonin Islands, Ogasawara, SE of Chichijima, 9 m - Japan	27°02.400'N 142°12.000'E	Present Study	Pacific	1
395				Lytocarpia phyteuma - lineage 3	132		Lytocarpia phyteuma Europa Island + Mayotte - SW Indian Ocean (2)	Lytocarpia phyteuma Europa Island - SW Indian Ocean	KM587502		UR-EUR11-097				Europa Island - SW Indian Ocean		Postaire et al. 2015	Indian	1
396					132		Lytocarpia phyteuma Europa Island + Mayotte - SW Indian Ocean (2)	Lytocarpia phyteuma Mayotte - SW Indian Ocean	KM587507		UR-MAY09-080				Mayotte - SW Indian Ocean		Postaire et al. 2015	Indian	1
397					135		Lytocarpia phyteuma Mayotte + Europa Island - SW Indian Ocean (2)	Lytocarpia phyteuma Mayotte - SW Indian Ocean	KM587500		UR-MAY09-146				Mayotte - SW Indian Ocean		Postaire et al. 2015	Indian	1
398					135		Lytocarpia phyteuma Mayotte + Europa Island - SW Indian Ocean (2)	Lytocarpia phyteuma Europa Island - SW Indian Ocean	KM587503		UR-EUR11-027				Europa Island - SW Indian Ocean		Postaire et al. 2015	Indian	1
399					133		Lytocarpia phyteuma Geyser bank - SW Indian Ocean	Lytocarpia phyteuma Geyser bank - SW Indian Ocean	KM587501		UR-GEY08-105				Geyser bank - SW Indian Ocean		Postaire et al. 2015	Indian	1
400					136		Lytocarpia phyteuma Juan de Nova Island - SW Indian Ocean	Lytocarpia phyteuma Juan de Nova Island - SW Indian Ocean	KM587506		UR-JUA09-119				Juan de Nova Island		Postaire et al. 2015	Indian	1
401					134		Lytocarpia phyteuma Europa Island - SW Indian Ocean	Lytocarpia phyteuma Europa Island - SW Indian Ocean	KM587504		UR-EUR11-067				Europa Island - SW Indian Ocean		Postaire et al. 2015	Indian	1
402					131		Lytocarpia phyteuma Andaman Sea - Thailand	Lytocarpia phyteuma Andaman Sea - Thailand	AY787921		MHNG INVE32597				Andaman Sea, Ko Pee Pee, Aow Maa Yaa - Thailand		Cunningham (EMBL submission)	Indian	1
403					130		Lytocarpia phyteuma Geyser bank - SW Indian Ocean (2)	Lytocarpia phyteuma Geyser bank - SW Indian Ocean	KM587505		UR-GEY08-046				Geyser bank - SW Indian Ocean		Postaire et al. 2015	Indian	1
404					130		Lytocarpia phyteuma Geyser bank - SW Indian Ocean (2)	Lytocarpia phyteuma Geyser bank - SW Indian Ocean	KM587508		UR-GEY08-049				Geyser bank - SW Indian Ocean		Postaire et al. 2015	Indian	1
405				Lytocarpia phyteuma - lineage 4	146		Lytocarpia phyteuma New Caledonia (2)	Lytocarpia phyteuma New Caledonia	KM587489		UR-NC-LB-001				New Caledonia		Postaire et al. 2015	Pacific	1
406					146		Lytocarpia phyteuma New Caledonia (2)	Lytocarpia phyteuma New Caledonia	KM587490		UR-NC-LB-004				New Caledonia		Postaire et al. 2015	Pacific	1
407					147		Lytocarpia phyteuma New Caledonia	Lytocarpia phyteuma New Caledonia	KM587491		UR-NC-LB-006				New Caledonia		Postaire et al. 2015	Pacific	1
408				Lytocarpia phyteuma - lineage 5	141		Lytocarpia phyteuma Moorea	Lytocarpia phyteuma Moorea	KM587496		UR-HY-TH-33				Moorea		Postaire et al. 2015	Pacific	1
409					142		Lytocarpia phyteuma Moorea	Lytocarpia phyteuma Moorea	KM587497		UR-HY-TH-44				Moorea		Postaire et al. 2015	Pacific	1
410					143		Lytocarpia phyteuma Moorea (2)	Lytocarpia phyteuma Moorea	KM587492		UR-HY-TH-15				Moorea		Postaire et al. 2015	Pacific	1
411					143		Lytocarpia phyteuma Moorea (2)	Lytocarpia phyteuma Moorea	KM587493		UR-HY-TH-27				Moorea		Postaire et al. 2015	Pacific	1
412				Lytocarpia phyteuma - lineage 6	145		Lytocarpia phyteuma Moorea	Lytocarpia phyteuma Moorea	KM587495		UR-HY-TH-59				Moorea		Postaire et al. 2015	Pacific	1
413					144		Lytocarpia phyteuma Moorea	Lytocarpia phyteuma Moorea	KM587494		UR-HY-TH-02				Moorea		Postaire et al. 2015	Pacific	1
414				Lytocarpia sp.	169		Lytocarpia sp. Mayotte - SW Indian Ocean	Lytocarpia sp. Mayotte - SW Indian Ocean	KM587509		UR-MAY07-189				Mayotte - SW Indian Ocean		Postaire et al. 2015	Indian	1
415				Macrorhynchia balei	234	184	Macrorhynchia balei Okinawa, 142-149 m - Japan	Macrorhynchia balei Okinawa, 142-149 m - Japan	MH212839	MH282723	MHNG-INVE-69640			Tabata (Beam Trawl)	Okinawa, 142-149 m - Japan	26°17.016'N 126°54.042'E	Present Study	Pacific			1
416				Macrorhynchia cf. clarkei	266	187	Macrorhynchia cf. clarkei Escudo, 28-18 m - N Panama	Macrorhynchia cf. clarkei Escudo, 28-18 m - N Panama	MH212840	MH282724	STRI CJM17	861558	C.J. Moura	Hand	Isla Escudo Veraguas, 28-18 m - N Panama	9°13.176'N 81°57.506'W	Present Study	Atlantic	1
417				Macrorhynchia furcata	269		Macrorhynchia furcata Isla Uvita, 24-16 m - E Costa Rica	Macrorhynchia furcata Isla Uvita, 24-16 m - E Costa Rica	MH212847		MZUCR 2443		C.J. Moura	Hand	Isla Uvita (east), 24-16 m - E Costa Rica	9°59.765'N 83°00.488'W	Present Study	Atlantic	1
418					270		Macrorhynchia furcata Bocas del Toro, 25-10 m - NW Panama	Macrorhynchia furcata Bocas del Toro, 25-10 m - NW Panama	MH212846		STRI CJM14	861701	C.J. Moura	Hand	Bocas del Toro, Isla Platano (Tobobe), 25-10 m - NW Panama	9°08.127'N 81°47.989'W	Present Study	Atlantic	1
419					268	188	Macrorhynchia furcata Bocas del Toro + off Guaira, 15-23 m - NW & NE Panama (2)	Macrorhynchia furcata Isla Tambor, 15-10 m - NE Panama	MH212844	MH282725	STRI CJM3		C.J. Moura	Hand	Isla Tambor (near Isla Grande), 15-10 m - NE Panama	9°38.768'N 79°33.886'W	Present Study	Atlantic	1
420					268		Macrorhynchia furcata Bocas del Toro + off Guaira, 15-23 m - NW & NE Panama (2)	Macrorhynchia furcata Bocas del Toro, 23-20 m - NW Panama	MH212845		STRI CJM105		C.J. Moura	Hand	Bocas del Toro, Cayo Tigre, 23-20 m - NW Panama	9°19.223'N 81°56.777'W	Present Study	Atlantic	1
421				Macrorhynchia sp1	272		Macrorhynchia sp1 Georgia, 67 m - SE USA	Macrorhynchia sp1 Georgia, 67 m - SE USA	MH212891		FAU 23-V-92-1.5	861486	JSLII-2336	Submersible	off Georgia, Savanah, 67 m - SE USA	31°31.976'N 79°44.290'W	Present Study	Atlantic	1
422				Macrorhynchia sp2	273		Macrorhynchia sp2 Glovers atoll, 30-17 m - Belize	Macrorhynchia sp2 Glovers atoll, 30-17 m - Belize	MH212892		USNM 1471951	861489	C.J. Moura	Hand	Glovers atoll, SW Key, 30-17 m - Belize	16°42.542'N 87°51.704'W	Present Study	Atlantic	1
423				Macrorhynchia philippina - lineage 1	231		Macrorhynchia philippina Porto Santo, 14 m - Madeira	Macrorhynchia philippina Porto Santo, 14 m - Madeira	MH212879				EMAM/PEPC/M@rBis2011	Hand	Porto Santo, Stn. PM11ST43P5B5, 14 m - Madeira	33°03.344'N 16°17.277'W	Present Study	Atlantic	1
424					230	177	Macrorhynchia philippina 3-25 m - S Panama & W Costa Rica (9)	Macrorhynchia philippina Coiba, 25-7 m - SW Panama	MH212862	MH282730			C.J. Moura	Hand	Isla Canales, Coiba, 25-7 m - S Panama	7°41.783'N 81°36.874'W	Present Study	Pacific	1
425					230	177	Macrorhynchia philippina 3-25 m - S Panama & W Costa Rica (9)	Macrorhynchia philippina off Panama City, 10 m - S Panama	MH212875	MH282738	STRI CJM35		C.J. Moura	Hand	Peñon de San Jose, Amador, off Panama City, ca. 10 m - S Panama	8°54.179'N 79°30.741'W	Present Study	Pacific	1
426					230	177	Macrorhynchia philippina 3-25 m - S Panama & W Costa Rica (9)	Macrorhynchia philippina Islas Pelonas, 6-3 m - W Costa Rica	MH212869	MH282734	MZUCR 2452		C.J. Moura	Hand	Bahia Culebra, Islas Pelonas, 6-3 m - NW Costa Rica	10°34.497'N 85°42.587'W	Present Study	Pacific	1
427					230		Macrorhynchia philippina 3-25 m - S Panama & W Costa Rica (9)	Macrorhynchia philippina Bahía Salinas, 25-5 m - NW Costa Rica	MH212858		MZUCR 1956		O. Breedy	Hand	Bahía Salinas, south of Isla Despenza, Guanacaste, 25-5 m - NW Costa Rica		Present Study	Pacific	1
428					230		Macrorhynchia philippina 3-25 m - S Panama & W Costa Rica (9)	Macrorhynchia philippina off Las Tablas, 15 m - S Panama	MH212871		STRI CJM33		C.J. Moura	Hand	off Punta del Tigre, Pedasi, ca. 15m - S Panama		Present Study	Pacific	1
429					230		Macrorhynchia philippina 3-25 m - S Panama & W Costa Rica (9)	Macrorhynchia philippina Isla Coco, 15 m - W Costa Rica	MH212867		MZUCR 1951		National Geographic Expedition ; O. Breedy	Hand	Isla del Coco, Manuelita afuera, off Puntarenas, 15 m - W Costa Rica	5°31.229'N 87°02.158'W	Present Study	Pacific	1
430					230		Macrorhynchia philippina 3-25 m - S Panama & W Costa Rica (9)	Macrorhynchia philippina Frailes, 15-5 m - S Panama	MH212866		STRI CJM10		C.J. Moura	Hand	Pedasi, Frailes island, near Venao, 15-5 m - S Panama	7°24.097'N 80°10.007'W	Present Study	Pacific	1
431					230	177	Macrorhynchia philippina 3-25 m - S Panama & W Costa Rica (9)	Macrorhynchia philippina Perlas, 12-4 m - S Panama	MH212877	MH282740	STRI CJM34		C.J. Moura	Hand	Perlas, Islotes de Saboga, 12-4 m - S Panama	8°38.308'N 79°03.332'W	Present Study	Pacific	1
432					230		Macrorhynchia philippina 3-25 m - S Panama & W Costa Rica (9)	Macrorhynchia philippina Bahia Culebra, 14-7 m - W Costa Rica	MH212854		MZUCR 2460		C.J. Moura	Hand	Bahia Culebra, Miradores, 14-7 m - NW Costa Rica	10°36.657'N 85°42.079'W	Present Study	Pacific	1
433					229		Macrorhynchia philippina 4-28 m - Panama (Caribbean and Pacific) + Brazil + Madeira + Sierra Lione (18)	Macrorhynchia philippina Taboguilla, 12-4 m - S Panama	MH212880				C.J. Moura	Hand	Taboguilla, off Panama City, 12-4 m - S Panama	8°48.099'N 79°31.272'W	Present Study	Pacific	1
434					229	179	Macrorhynchia philippina 4-28 m - Panama (Caribbean and Pacific) + Brazil + Madeira + Sierra Lione (18)	Macrorhynchia philippina C.N.Funchal, 13-3 m - Madeira	MH212861	MH282729	DBUA 1243.04		C.J. Moura	Hand	Lido, Funchal naval club, 3-13 m - Madeira	32°38.046'N 16°56.351'W	Present Study	Atlantic	1
435					229	182	Macrorhynchia philippina 4-28 m - Panama (Caribbean and Pacific) + Brazil + Madeira + Sierra Lione (18)	Macrorhynchia philippina Isla Grande, 15-5 m - NE Panama	MH212868	MH282733	STRI CJM4		C.J. Moura	Hand	Farallon, off Guaira, 25-15 m - NE Panama	9°38.674'N 79°38.136'W	Present Study	Atlantic	1
436					229		Macrorhynchia philippina 4-28 m - Panama (Caribbean and Pacific) + Brazil + Madeira + Sierra Lione (18)	Macrorhynchia philippina Caniçal, 23-5 m - Madeira	MH212860		DBUA 1243.03		C.J. Moura	Hand	Caniçal, East side, new fishing port, 5-23 m - Madeira	32°44.360'N 16°43.747'W	Present Study	Atlantic	1
437					229		Macrorhynchia philippina 4-28 m - Panama (Caribbean and Pacific) + Brazil + Madeira + Sierra Lione (18)	Macrorhynchia philippina Frailes, 14-9 m - S Panama	MH212865		STRI CJM25		C.J. Moura	Hand	Pedasi, Frailes island, near Venao, 14-9 m - S Panama	7°24.097'N 80°10.007'W	Present Study	Pacific	1
438					229	183	Macrorhynchia philippina 4-28 m - Panama (Caribbean and Pacific) + Brazil + Madeira + Sierra Lione (18)	Macrorhynchia philippina Pedasi, 26-17 m - S Panama	MH212876	MH282739	STRI CJM42		C.J. Moura	Hand	Pedasi, isla Mongas, 26-17 m - S Panama	7°24.095'N 80°10.006'W	Present Study	Pacific	1
439					229		Macrorhynchia philippina 4-28 m - Panama (Caribbean and Pacific) + Brazil + Madeira + Sierra Lione (18)	Macrorhynchia philippina Porto da Cruz, 4-12 m - Madeira	JN560088		DBUA 1243.02		C.J. Moura	Hand	Madeira Island, Porto da Cruz, 4-12 m - Madeira	32°46.516'N 16°49.585'W	Moura et al. 2012a	Atlantic	1
440					229		Macrorhynchia philippina 4-28 m - Panama (Caribbean and Pacific) + Brazil + Madeira + Sierra Lione (18)	Macrorhynchia philippina Lido, 10-15 m - Madeira	JN560087		DBUA 1243.01		C.J. Moura	Hand	Madeira Island, Lido, Bxa do Carneiro, 10-15 m - Madeira	32°38.127'N 16°55.909'W	Moura et al. 2012a	Atlantic	1
441					229		Macrorhynchia philippina 4-28 m - Panama (Caribbean and Pacific) + Brazil + Madeira + Sierra Lione (18)	Macrorhynchia philippina Ilhabela - Brazil	DQ855937		AL516				Ilhabela, Parcel da Praia Grande - Brazil		Leclère et al. 2007	Atlantic	1
442					229	179	Macrorhynchia philippina 4-28 m - Panama (Caribbean and Pacific) + Brazil + Madeira + Sierra Lione (18)	Macrorhynchia philippina Desertas, 5-25 m - Madeira	MH212863	MH282731	MNHNC M@rbis1192		EMAM/PEPC/M@rBis2011	Hand	Desertas, Stn. PM11ST06DEKB22, 5-25 m - Madeira	32°33.844'N 16°32.590'W	Present Study	Atlantic	1
443					229	182	Macrorhynchia philippina 4-28 m - Panama (Caribbean and Pacific) + Brazil + Madeira + Sierra Lione (18)	Macrorhynchia philippina Escudo, 28-18 m - N Panama	MH212864	MH282732	STRI CJM24		C.J. Moura	Hand	Isla Escudo Veraguas, 28-18 m - N Panama	9°13.176'N 81°57.506'W	Present Study	Atlantic	1
444					229	179	Macrorhynchia philippina 4-28 m - Panama (Caribbean and Pacific) + Brazil + Madeira + Sierra Lione (18)	Macrorhynchia philippina Madalena do Mar, 5-9 m - Madeira	MH212872	MH282736	DBUA 1243.05		C.J. Moura	Hand	Madeira Island, Madalena do Mar, 5-9 m - Madeira	32°42.166'N 17°08.385'W	Present Study	Atlantic	1
445					229		Macrorhynchia philippina 4-28 m - Panama (Caribbean and Pacific) + Brazil + Madeira + Sierra Lione (18)	Macrorhynchia philippina Bocas del Toro, 15-5 m - NW Panama	MH212855		STRI CJM40		C.J. Moura	Hand	Bocas del Toro, Isla Platano, 15-5 m - NW Panama	9°07.766'N 81°48.577'W	Present Study	Atlantic	1
446					229		Macrorhynchia philippina 4-28 m - Panama (Caribbean and Pacific) + Brazil + Madeira + Sierra Lione (18)	Macrorhynchia philippina Banana Islands, 5 m - Sierra Lione	MH212852		FAU 02-X-90-2.3			Hand	Banana Islands, shore meheux island, 5 m - Sierra Lione	8°04.80'N 13°14.50'W	Present Study	Atlantic	1
447					229	180	Macrorhynchia philippina 4-28 m - Panama (Caribbean and Pacific) + Brazil + Madeira + Sierra Lione (18)	Macrorhynchia philippina off Burari, 12-7 m - N Panama	MH212859	MH282728	STRI CJM84		C.J. Moura	Hand	Bocas del Toro, off Burari, 12-7 m - NW Panama	9°04.316'N 81°45.091'W	Present Study	Atlantic	1
448					229	180	Macrorhynchia philippina 4-28 m - Panama (Caribbean and Pacific) + Brazil + Madeira + Sierra Lione (18)	Macrorhynchia philippina Portobelo, 17-10 m - NE Panama	MH212878	MH282741	STRI CJM23		C.J. Moura	Hand	Portobelo, Drake island, 17-10 m - NE Panama	9°32.323'N 79°41.037'W	Present Study	Atlantic	1
449					229	180	Macrorhynchia philippina 4-28 m - Panama (Caribbean and Pacific) + Brazil + Madeira + Sierra Lione (18)	Macrorhynchia philippina Bastimentos, 12-7 m - NW Panama	MH212853	MH282726	STRI CJM19		C.J. Moura	Hand	Bocas del Toro, Bastimentos, 12-7 m - NW Panama	9°21.418'N 82°11.020'W	Present Study	Atlantic	1
450					229	180	Macrorhynchia philippina 4-28 m - Panama (Caribbean and Pacific) + Brazil + Madeira + Sierra Lione (18)	Macrorhynchia philippina Isla tambor, 15-10 m - NE Panama	MH212870	MH282735	STRI CJM11		C.J. Moura	Hand	Isla Tambor, 15-10 m - NE Panama	9°38.768'N 79°33.886'W	Present Study	Atlantic	1
451					223		Macrorhynchia philippina Alagoas - Brazil	Macrorhynchia philippina Alagoas - Brazil	KT266615		MZUSP 1728		A.C. Marques		Cidade de Maceio, Alagoas - Brazil		Maronna et al. 2016	Atlantic	1
452					224	181	Macrorhynchia philippina Bocas del Toro, 23-20 m - NW Panama	Macrorhynchia philippina Bocas del Toro, 23-20 m - NW Panama	MH212856	MH282727	STRI CJM6		C.J. Moura	Hand	Bocas del Toro, Cayo Tigre, 23-20 m - NW Panama	9°19.223'N 81°56.777'W	Present Study	Atlantic	1
453					227		Macrorhynchia philippina Moorea + Europa Island - SW Indian Ocean & W Pacific (4)	Macrorhynchia philippina Moorea	KM587518		UR-HY-TH-40				Moorea		Postaire et al. 2015	Pacific	1
454					227		Macrorhynchia philippina Moorea + Europa Island - SW Indian Ocean & W Pacific (4)	Macrorhynchia philippina Moorea	KM587519		UR-HY-TH-41				Moorea		Postaire et al. 2015	Pacific	1
455					227		Macrorhynchia philippina Moorea + Europa Island - SW Indian Ocean & W Pacific (4)	Macrorhynchia philippina Moorea	KM587520		UR-HY-TH-46				Moorea		Postaire et al. 2015	Pacific	1
456					227		Macrorhynchia philippina Moorea + Europa Island - SW Indian Ocean & W Pacific (4)	Macrorhynchia philippina Europa Island - SW Indian Ocean	KM587516		UR-EUR11-226				Europa Island - SW Indian Ocean		Postaire et al. 2015	Indian	1
457					228		Macrorhynchia philippina Juan de Nova Island - SW Indian Ocean	Macrorhynchia philippina Juan de Nova Island	KM587517		UR-JUA09-107				Juan de Nova Island		Postaire et al. 2015	Indian	1
458					226		Macrorhynchia philippina Três Penedos & Bone de Joca, 5-25 m - Príncipe (2)	Macrorhynchia philippina Três Penedos, 5 m - Príncipe	MH212881		DOP C9441		C.J. Moura	Hand	Príncipe, 'Três Penedos', 0-5 m - São Tomé and Príncipe	1°36.227'N 7°19.614'E	Present Study	Atlantic	1
459					226		Macrorhynchia philippina Três Penedos & Bone de Joca, 5-25 m - Príncipe (2)	Macrorhynchia philippina Bone de Joca, 25-10 m - Príncipe	MH212857		DOP C9421		C.J. Moura	Hand	Príncipe, Bone de Joca, 25-10 m - São Tomé and Príncipe	1°30.985'N 7°25.866'E	Present Study	Atlantic	1
460					225	178	Macrorhynchia philippina Mosteiros, 12-6 m - Príncipe	Macrorhynchia philippina Mosteiros, 12-6 m - Príncipe	MH212873	MH282737	DOP C9444		C.J. Moura	Hand	Príncipe, Mosteiros, 12-6 m - São Tomé and Príncipe	1°41.026'N 7°28.318'E	Present Study	Atlantic	1
461				Macrorhynchia philippina - lineage 2	232		Macrorhynchia philippina Europa Island - SW Indian Ocean (5)	Macrorhynchia philippina Europa Island - SW Indian Ocean	KM587521		UR-EUR09-001				Europa Island - SW Indian Ocean		Postaire et al. 2015	Indian	1
462					232		Macrorhynchia philippina Europa Island - SW Indian Ocean (5)	Macrorhynchia philippina Europa Island - SW Indian Ocean	KM587523		UR-EUR09-003				Europa Island - SW Indian Ocean		Postaire et al. 2015	Indian	1
463					232		Macrorhynchia philippina Europa Island - SW Indian Ocean (5)	Macrorhynchia philippina Europa Island - SW Indian Ocean	KM587524		UR-EUR11-053				Europa Island - SW Indian Ocean		Postaire et al. 2015	Indian	1
464					232		Macrorhynchia philippina Europa Island - SW Indian Ocean (5)	Macrorhynchia philippina Europa Island - SW Indian Ocean	KM587525		UR-EUR11-057				Europa Island - SW Indian Ocean		Postaire et al. 2015	Indian	1
465					232		Macrorhynchia philippina Europa Island - SW Indian Ocean (5)	Macrorhynchia philippina Europa Island - SW Indian Ocean	KM587522		UR-EUR09-002				Europa Island - SW Indian Ocean		Postaire et al. 2015	Indian	1
466					233		Macrorhynchia philippina Nouméa, 18 m - New Caledonia	Macrorhynchia philippina Nouméa, 18 m - New Caledonia	MH212874		MHNG-INVE-82738		E. Tardy		Nouméa, Province Sud, Ilot Canard Profond, 18 m - New Caledonia	22°18.882'S 166°26.016'E	Present Study	Pacific	1
467				Macrorhynchia phoenicea + M. sibogae + M. spectabilis + M. fulva + M. crestata	221		Macrorhynchia sibogae Nosy Ranj - Madagascar	Macrorhynchia sibogae Nosy Ranj - Madagascar	FJ550500		MHNG-INVE-36832				Nosy Ranj - Madagascar		Leclère et al. 2009	Indian	1
468					222		Macrorhynchia sibogae Mayotte - SW Indian Ocean	Macrorhynchia sibogae Mayotte - SW Indian Ocean	KM587537		UR-MAY07-023				Mayotte - SW Indian Ocean		Postaire et al. 2015	Indian	1
469					220		Macrorhynchia phoenicea Voh, 6 m - New Caledonia	Macrorhynchia phoenicea Voh, 6 m - New Caledonia	MH212882		MHNG-INVE-82747		E. Tardy		Voh, Province Nord, station LB7B, 6 m - New Caledonia	21°00.036'S 164°38.682'E	Present Study	Pacific	1
470					217		Macrorhynchia phoenicea New Caledonia	Macrorhynchia phoenicea New Caledonia	KM587527		UR-NC-MP-001				New Caledonia		Postaire et al. 2015	Pacific	1
471					219		Macrorhynchia phoenicea New Caledonia	Macrorhynchia phoenicea New Caledonia	KM587528		UR-NC-MP076				New Caledonia		Postaire et al. 2015	Pacific	1
472					218		Macrorhynchia phoenicea New Caledonia	Macrorhynchia phoenicea New Caledonia	KM587526		UR-NC-MP008				New Caledonia		Postaire et al. 2015	Pacific	1
473					216		Macrorhynchia sp. 1 Mayotte - SW Indian Ocean	Macrorhynchia sp. 1 Mayotte - SW Indian Ocean	KM587538		UR-MAY09-076				Mayotte - SW Indian Ocean		Postaire et al. 2015	Indian	1
474					215	185	Macrorhynchia phoenicea Sakatia, 10 m - Madagascar	Macrorhynchia phoenicea Sakatia, 10 m - Madagascar	DQ855935	MH282742	MHNG-INVE-36813		F. Sinniger		Sakatia, 10 m - Madagascar	13°18.000'S 48°10.200'E	Leclère et al. 2007	Indian	1
475					214		Macrorhynchia spectabilis Glorieuses Islands - SW Indian Ocean	Macrorhynchia spectabilis Glorieuses Islands - SW Indian Ocean	KM587539		UR-GLO08022				Glorieuses Islands - SW Indian Ocean		Postaire et al. 2015	Indian	1
476					207		Macrorhynchia phoenicea Juan de Nova Island - SW Indian Ocean	Macrorhynchia phoenicea Juan de Nova Island - SW Indian Ocean	KM587530		UR-JUA09-111				Juan de Nova Island		Postaire et al. 2015	Indian	1
477					208		Macrorhynchia phoenicea Reunion Island - SW Indian ocean	Macrorhynchia phoenicea Reunion Island - SW Indian ocean	KM587531		UR-BIO11-004				Reunion Island		Postaire et al. 2015	Indian	1
478					204		Macrorhynchia phoenicea Mayotte - SW Indian Ocean	Macrorhynchia phoenicea Mayotte - SW Indian Ocean	KM587532		UR-MAY07-120				Mayotte - SW Indian Ocean		Postaire et al. 2015	Indian	1
479					203		Macrorhynchia phoenicea Mayotte - SW Indian Ocean	Macrorhynchia phoenicea Mayotte - SW Indian Ocean	KM587536		UR-MAY07-278				Mayotte - SW Indian Ocean		Postaire et al. 2015	Indian	1
480					205		Macrorhynchia phoenicea Europa Island - SW Indian Ocean (3)	Macrorhynchia phoenicea Europa Island - SW Indian Ocean	KM587533		UR-EUR09-012				Europa Island - SW Indian Ocean		Postaire et al. 2015	Indian	1
481					205		Macrorhynchia phoenicea Europa Island - SW Indian Ocean (3)	Macrorhynchia phoenicea Europa Island - SW Indian Ocean	KM587534		UR-EUR09-013				Europa Island - SW Indian Ocean		Postaire et al. 2015	Indian	1
482					205		Macrorhynchia phoenicea Europa Island - SW Indian Ocean (3)	Macrorhynchia phoenicea Europa Island - SW Indian Ocean	KM587535		UR-EUR09-014				Europa Island - SW Indian Ocean		Postaire et al. 2015	Indian	1
483					206		Macrorhynchia spectabilis E Bali, 15 m - Indonesia	Macrorhynchia spectabilis E Bali, 15 m - Indonesia	MH212895			861665		Hand	E Bali, Tulamben, 15 m - Indonesia		Present Study	Indian	1
484					210		Macrorhynchia crestata Okinawa, 142-149 m - Japan	Macrorhynchia crestata Okinawa, 142-149 m - Japan	MH212841		MHNG-INVE-69639			Tabata (Beam Trawl)	Okinawa, 142-149 m - Japan	26°17.016'N 126°54.042'E	Present Study	Pacific			1
485					209		Macrorhynchia fulva Okinawa, 141-168 m - Japan (2)	Macrorhynchia fulva Okinawa, 150-168 m - Japan	MH212843		MHNG-INVE-69649			Tabata (Beam Trawl)	Okinawa, 150-168 m - Japan	26°15.744'N 126°51.420'E	Present Study	Pacific			1
486					209		Macrorhynchia fulva Okinawa, 141-168 m - Japan (2)	Macrorhynchia fulva Okinawa, 141-165 m - Japan	MH212842		MHNG-INVE-87091			Tabata (trianglar dredge)	Okinawa, 141-165 m - Japan	26°14.724'N 126°49.050'E	Present Study	Pacific			1
487					212		Macrorhynchia crestata Okinawa, 115 m - Japan	Macrorhynchia crestata Okinawa, 115 m - Japan	KU512885		MHNG-INVE-69621			Tabata (Beam Trawl)	Okinawa, 115 m - Japan	26°15.270'N 126°47.676'E	Schuchert (EMBL submission)	Pacific		1
488					211		Macrorhynchia crestata Okinawa, 90 m - Japan	Macrorhynchia crestata Okinawa, 90 m - Japan	KU512886		MHNG-INVE-87097			Tabata (Beam Trawl)	Okinawa, 90 m - Japan	26°17.772'N 126°53.808'E	Schuchert (EMBL submission)	Pacific	1
489					213		Macrorhynchia phoenicea Mayotte - SW Indian Ocean	Macrorhynchia phoenicea Mayotte - SW Indian Ocean	KM587529		UR-MAY07-172				Mayotte - SW Indian Ocean		Postaire et al. 2015	Indian	1
490				Macrorhynchia sp3	271	189	Macrorhynchia sp3 Carrie Bow Cay, 40-20 m - Belize	Macrorhynchia sp3 Carrie Bow Cay, 40-20 m - Belize	MH212893	MH282743	USNM 1471959	861492	C.J. Moura	Hand	near Carrie Bow Cay, Pinacles, 40-20 m - Belize	16°46.773'N 88°04.534'W	Present Study	Atlantic	1
491				Macrorhynchia sp4	265		Macrorhynchia sp. n. Europa Island - SW Indian Ocean (2)	Macrorhynchia sp. n. Europa Island - SW Indian Ocean	KM587511		UR-EUR11-175				Europa Island - SW Indian Ocean		Postaire et al. 2015	Indian	1
492					265		Macrorhynchia sp. n. Europa Island - SW Indian Ocean (2)	Macrorhynchia sp. n. Europa Island - SW Indian Ocean	KM587512		UR-EUR11-228				Europa Island - SW Indian Ocean		Postaire et al. 2015	Indian	1
493					264		Macrorhynchia sp. n. Glorieuses Islands + Geyser bank - SW Indian Ocean (2)	Macrorhynchia sp. n. Glorieuses Islands - SW Indian Ocean	KM587513		UR-GLO08-009				Glorieuses Islands - SW Indian Ocean		Postaire et al. 2015	Indian	1
494					264		Macrorhynchia sp. n. Glorieuses Islands + Geyser bank - SW Indian Ocean (2)	Macrorhynchia sp. n. Geyser bank - SW Indian Ocean	KM587515		UR-GEY08-094				Geyser bank - SW Indian Ocean		Postaire et al. 2015	Indian	1
495					263		Macrorhynchia sp. n. Geyser bank - SW Indian Ocean	Macrorhynchia sp. n. Geyser bank - SW Indian Ocean	KM587514		UR-GEY08-086				Geyser bank - SW Indian Ocean		Postaire et al. 2015	Indian	1
496					262		Macrorhynchia sp. n. Mayotte - SW Indian Ocean	Macrorhynchia sp. n. Mayotte - SW Indian Ocean	KM587510		UR-MAY07-388				Mayotte - SW Indian Ocean		Postaire et al. 2015	Indian	1
497				cf. Macrorhynchia sp.	267		cf. Macrorhynchia sp. La Cornuda, 20-10 m - W Costa Rica	cf. Macrorhynchia sp. La Cornuda, 20-10 m - W Costa Rica	MH212638		MZUCR 2445	861480	C.J. Moura	Hand	Bahia Junquillal, Bajo La Cornuda, 20-10 m - NW Costa Rica	11°00.720'N 85°45.187'W	Present Study	Pacific	1
498				Streptocaulus dollfusi	342		Streptocaulus dollfusi Granada MV + Mellila MV + NE Mercator MV + Carb. Prov., 300-600 m - W Mediterranean & Gulf of Cadiz (4)	Streptocaulus dollfusi Granada MV, 600 m - W Mediterranean	JN560082		DBUA 1240.01		R/V Prof. Logachev	Grab	Granada MV, Stn 420, 600 m - Alboran Sea	35°33.854'N 4°37.435'W	Moura et al. 2012a	Mediterranean		1
499					342		Streptocaulus dollfusi Granada MV + Mellila MV + NE Mercator MV + Carb. Prov., 300-600 m - W Mediterranean & Gulf of Cadiz (4)	Streptocaulus dollfusi NE Mercator MV, 432 m - Gulf of Cadiz	JN560083		DBUA 1241.01		James Cook 10	ROV	NE Mercator MV, Stn Dive 27 Rock 2, 432 m - Gulf of Cadiz	35°18.823'N 6°37.377'W	Moura et al. 2012a	Atlantic		1
500					342		Streptocaulus dollfusi Granada MV + Mellila MV + NE Mercator MV + Carb. Prov., 300-600 m - W Mediterranean & Gulf of Cadiz (4)	Streptocaulus dollfusi Carbonate Province, 461 m - Gulf of Cadiz	JN560081		DBUA 1239.01		R/V Pelagia - M2007	Box-corer	Unknown Carbonate Province, Stn 41, 461 m	35°00.113'N 6°44.815'W	Moura et al. 2012a	Atlantic		1
501					342		Streptocaulus dollfusi Granada MV + Mellila MV + NE Mercator MV + Carb. Prov., 300-600 m - W Mediterranean & Gulf of Cadiz (4)	Streptocaulus dollfusi Melilla Carb. Mound, 300 m - W Mediterranean	JN560084		DBUA 1240.02		R/V Prof. Logachev ; TTR17-leg1	Grab	Melilla Carbonate Mound, Stn 395, 300 m - Alboran Sea	35°26.415'N 2°31.075'W	Moura et al. 2012a	Mediterranean		1
502				Streptocaulus pectiniferus	343		Streptocaulus pectiniferus Plato, 485 m - Azores	Streptocaulus pectiniferus Plato, 485 m - Azores	MH213037		DOP C5836	861562	Tiago Bento	Palangre de fundo	Plato seamount, Stn TB/141/MBO/2011, 485 m - Azores	33°15.420'N 29°38.220'W	Present Study	Atlantic		1
503				Streptocaulus unilateralis	345	208	Streptocaulus unilateralis Okinawa, 179-192 m - Japan	Streptocaulus unilateralis Okinawa, 179-192 m - Japan	KU512883	MH282776	MHNG-INVE-69642			Tabata (trianglar dredge)	Okinawa, 179-192 m - Japan	26°14.706'N 126°51.438'E	Schuchert (EMBL submission)	Pacific			1
504				Streptocaulus cf. multiseptatus	341		Streptocaulus cf. multiseptatus Mercator MV, 353 m - Gulf of Cadiz	Streptocaulus cf. multiseptatus Mercator MV, 353 m - Gulf of Cadiz	JN560080		DBUA 1238.01		Maria S. MERIAN No. 1 Leg 3	GKG	Mercator MV, Stn 241, 353 m, Gulf of Cadiz	35°17.918'N 6°38.717'W	Moura et al. 2012a	Atlantic		1
505				Streptocaulus sp.	340		Streptocaulus sp. NE Mercator MV, 376 m - Gulf of Cadiz	Streptocaulus sp. NE Mercator MV, 376 m - Gulf of Cadiz	MH213038		DBUA 1841.01		JC10	ROV	NE Mercator MV, Stn Dive 27 Rock 6, 376 m - Gulf of Cadiz	35°18.827'N 6°37.058'W	Present Study	Atlantic		1
506				Taxella eximia - lineage 1	259		Taxella eximia Moorea (2)	Taxella eximia Moorea	KM587418		UR-HY-TH-09				Moorea		Postaire et al. 2015	Pacific	1
507					259		Taxella eximia Moorea (2)	Taxella eximia Moorea	KM587419		UR-HY-TH-10				Moorea		Postaire et al. 2015	Pacific	1
508					260		Taxella eximia Moorea	Taxella eximia Moorea	KM587420		UR-HY-TH-17				Moorea		Postaire et al. 2015	Pacific	1
509					261		Taxella eximia Moorea	Taxella eximia Moorea	KM587417		UR-HY-TH-18				Moorea		Postaire et al. 2015	Pacific	1
510				Taxella gracilicaulis + T. eximia (lineage 2)	244		Taxella eximia Mayotte - SW Indian Ocean	Taxella eximia Mayotte - SW Indian Ocean	KM587431		UR-MAY09-148				Mayotte - SW Indian Ocean		Postaire et al. 2015	Indian	1
511					241		Taxella eximia Geyser bank - SW Indian Ocean (2)	Taxella eximia Geyser bank - SW Indian Ocean	KM587426		UR-GEY08-009				Geyser bank - SW Indian Ocean		Postaire et al. 2015	Indian	1
512					241		Taxella eximia Geyser bank - SW Indian Ocean (2)	Taxella eximia Geyser bank - SW Indian Ocean	KM587427		UR-GEY08-013				Geyser bank - SW Indian Ocean		Postaire et al. 2015	Indian	1
513					242		Taxella eximia Geyser bank - SW Indian Ocean	Taxella eximia Geyser bank - SW Indian Ocean	KM587428		UR-GEY08-095				Geyser bank - SW Indian Ocean		Postaire et al. 2015	Indian	1
514					243		Taxella eximia Geyser bank + Mayotte - SW Indian Ocean (2)	Taxella eximia Geyser bank - SW Indian Ocean	KM587429		UR-GEY08-022				Geyser bank - SW Indian Ocean		Postaire et al. 2015	Indian	1
515					243		Taxella eximia Geyser bank + Mayotte - SW Indian Ocean (2)	Taxella eximia Mayotte - SW Indian Ocean	KM587430		UR-MAY09-038				Mayotte - SW Indian Ocean		Postaire et al. 2015	Indian	1
516					258		Taxella eximia Reunion Island	Taxella eximia Reunion Island	KM587425		UR-BIO11-374				Reunion Island		Postaire et al. 2015	Indian	1
517					257		Taxella gracilicaulis Europa Island - SW Indian Ocean	Taxella gracilicaulis Europa Island - SW Indian Ocean	KM587442		UR-EUR11-089				Europa Island - SW Indian Ocean		Postaire et al. 2015	Indian	1
518					256		Taxella gracilicaulis Europa Island - SW Indian Ocean (3)	Taxella gracilicaulis Europa Island - SW Indian Ocean	KM587440		UR-EUR09-106				Europa Island - SW Indian Ocean		Postaire et al. 2015	Indian	1
519					256		Taxella gracilicaulis Europa Island - SW Indian Ocean (3)	Taxella gracilicaulis Europa Island - SW Indian Ocean	KM587441		UR-EUR09-107				Europa Island - SW Indian Ocean		Postaire et al. 2015	Indian	1
520					256		Taxella gracilicaulis Europa Island - SW Indian Ocean (3)	Taxella gracilicaulis Europa Island - SW Indian Ocean	KM587439		UR-EUR09-052				Europa Island - SW Indian Ocean		Postaire et al. 2015	Indian	1
521					252		Taxella gracilicaulis Nosy Ranj - Madagascar	Taxella gracilicaulis Nosy Ranj - Madagascar	DQ855934		MHNG-INVE-36839				Nosy Ranj - Madagascar		Leclère et al. 2007	Indian	1
522					251		Taxella gracilicaulis Glorieuses Islands - SW Indian Ocean	Taxella gracilicaulis Glorieuses Islands - SW Indian Ocean	KM587445		UR-GLO08-025				Glorieuses Islands - SW Indian Ocean		Postaire et al. 2015	Indian	1
523					247		Taxella eximia Europa Island - SW Indian Ocean	Taxella eximia Europa Island - SW Indian Ocean	KM587423		UR-EUR11-240				Europa Island - SW Indian Ocean		Postaire et al. 2015	Indian	1
524					248		Taxella eximia Europa Island - SW Indian Ocean	Taxella eximia Europa Island - SW Indian Ocean	KM587432		UR-EUR09-057				Europa Island - SW Indian Ocean		Postaire et al. 2015	Indian	1
525					245		Taxella eximia Mayotte - SW Indian Ocean	Taxella eximia Mayotte - SW Indian Ocean	KM587421		UR-MAY09-090				Mayotte - SW Indian Ocean		Postaire et al. 2015	Indian	1
526					246		Taxella gracilicaulis Reunion Island	Taxella gracilicaulis Reunion Island	KM587438		UR-BIO11-153				Reunion Island		Postaire et al. 2015	Indian	1
527					249		Taxella eximia Juan de Nova Island (4)	Taxella eximia Juan de Nova Island	KM587437		UR-JUA09-065				Juan de Nova Island		Postaire et al. 2015	Indian	1
528					249		Taxella eximia Juan de Nova Island (4)	Taxella eximia Juan de Nova Island	KM587435		UR-JUA09-063				Juan de Nova Island		Postaire et al. 2015	Indian	1
529					249		Taxella eximia Juan de Nova Island (4)	Taxella eximia Juan de Nova Island	KM587434		UR-JUA09-062				Juan de Nova Island		Postaire et al. 2015	Indian	1
530					249		Taxella eximia Juan de Nova Island (4)	Taxella eximia Juan de Nova Island	KM587436		UR-JUA09-064				Juan de Nova Island		Postaire et al. 2015	Indian	1
531					250		Taxella eximia Juan de Nova Island	Taxella eximia Juan de Nova Island	KM587433		UR-JUA09-030				Juan de Nova Island		Postaire et al. 2015	Indian	1
532					255		Taxella gracilicaulis Juan de Nova Island (2)	Taxella gracilicaulis Juan de Nova Island	KM587443		UR-JUA09-011				Juan de Nova Island		Postaire et al. 2015	Indian	1
533					255		Taxella gracilicaulis Juan de Nova Island (2)	Taxella gracilicaulis Juan de Nova Island	KM587444		UR-JUA09-017				Juan de Nova Island		Postaire et al. 2015	Indian	1
534					253		Taxella eximia Europa Island - SW Indian Ocean	Taxella eximia Europa Island - SW Indian Ocean	KM587424		UR-EUR11-084				Europa Island - SW Indian Ocean		Postaire et al. 2015	Indian	1
535					254		Taxella eximia Europa Island - SW Indian Ocean	Taxella eximia Europa Island - SW Indian Ocean	KM587422		UR-EUR09-058				Europa Island - SW Indian Ocean		Postaire et al. 2015	Indian	1
536				Schizotricha crassa	671		Schizotricha crassa Low Island - Antarctica	Schizotricha crassa Low Island - Antarctica	FN424125						Low Island - Antarctica		Peña Cantero et al. 2010	Pacific		1	1
537				Schizotricha falcata	670		Schizotricha falcata Low Island - Antarctica	Schizotricha falcata Low Island - Antarctica	FN424126						Low Island - Antarctica		Peña Cantero et al. 2010	Pacific			1
538				Schizotricha nana	674		Schizotricha nana Ross Sea - Antarctica	Schizotricha nana Ross Sea - Antarctica	FN424127						Ross Sea - Antarctica		Peña Cantero et al. 2010	Pacific		1	1
539				Schizotricha turqueti	673		Schizotricha turqueti Ross Sea - Antarctica	Schizotricha turqueti Ross Sea - Antarctica	FN424129						Ross Sea - Antarctica		Peña Cantero et al. 2010	Pacific	1	1	1
540				Schizotricha turqueti	672	209	Schizotricha turqueti King George Island, 40 m - Antarctica	Schizotricha turqueti King George Island, 40 m - Antarctica	MF784520	MH282775	MHNG-INVE-54083		F. Sinniger	Hand	King George Island, 40 m - Antarctica		Schuchert (EMBL submission)	Atlantic	1
541				Schizotricha trinematotheca	675		Schizotricha trinematotheca Balleny Islands - Antarctica	Schizotricha trinematotheca Balleny Islands - Antarctica	FN424128						Balleny Islands - Antarctica		Peña Cantero et al. 2010	Pacific		1	1
542				Schizotricha profunda	676		Schizotricha profunda E Florida, 732-778 m - SE USA (2)	Schizotricha profunda E Florida, 744-778 m - SE USA	MH213036		USNM 1473809		JSLII-2009	Submersible	E Florida, Stn. JSLII-09-ATL-3705, 744-778 m - SE USA	28°46.526'N 79°36.955'W	Present Study	Atlantic		1
543					676		Schizotricha profunda E Florida, 732-778 m - SE USA (2)	Schizotricha profunda E Florida, 732-760 m - SE USA	MH213035		USNM 1473812		JSLII-2009	Submersible	Cape Canaveral North, Stn. JSLII-2009-Atl-3701 - SE USA	28°47.584'N 79°37.311'W	Present Study	Atlantic		1
544				Kirchenpaueria halecioides - lineage 1	507		Kirchenpaueria halecioides Pto da Horta, Faial, 18-5 m - Azores	Kirchenpaueria halecioides Pto da Horta, Faial, 18-5 m - Azores	MH212770						Porto da Horta, Faial, 18-5 m - Azores	38°32.015'N 28°37.304'W	Present Study	Atlantic	1
545				Kirchenpaueria halecioides - lineage 2	502		Kirchenpaueria halecioides Mallorca - S Spain	Kirchenpaueria halecioides Mallorca - S Spain	AY787895		MHNG-INVE-29766				Cala Murada, Mallorca - S Spain		Cunningham (EMBL submission)	Mediterranean	1
546					503		Kirchenpaueria halecioides Pto da Calheta, 0.5 m - Madeira	Kirchenpaueria halecioides Pto da Calheta, 0.5 m - Madeira	MH212769		DBUA 1885.02		C.J. Moura	Hand	Porto da Calheta, 0.5 m - Madeira	32°43.116'N 17°10.357'W	Present Study	Atlantic	1
547					500		Kirchenpaueria halecioides Mar da Prata + S. Miguel + Madeira + Olhão + Sines, 0-8 m - Argentina, Azores, Madeira, S & SW Portugal (7)	Kirchenpaueria halecioides Mar da Prata, 3 m - Argentina	MH212766		MHNG-INVE-74196		G. Genzano	Hand	Mar da Prata, harbour, 3 m - Argentina	37°59.139'S 57°32.552'W	Present Study	Atlantic	1
548					500		Kirchenpaueria halecioides Mar da Prata + S. Miguel + Madeira + Olhão + Sines, 0-8 m - Argentina, Azores, Madeira, S & SW Portugal (7)	Kirchenpaueria halecioides Naval Club S. Miguel, 0.5 m - Azores	MH212767		DBUA 1884.01		C.J. Moura	Hand	Ponta Delgada naval club, S. Miguel, 0.5 m - Azores	37°44.46'N 25°39.476'W	Present Study	Atlantic	1
549					500		Kirchenpaueria halecioides Mar da Prata + S. Miguel + Madeira + Olhão + Sines, 0-8 m - Argentina, Azores, Madeira, S & SW Portugal (7)	Kirchenpaueria halecioides Pto Paul do Mar, 8-4 m - Madeira	MH212771		DBUA 1885.01		C.J. Moura	Hand	Paul do Mar fishing port, 8-4 m - Madeira	32°45.019'N 17°13.551'W	Present Study	Atlantic	1
550					500		Kirchenpaueria halecioides Mar da Prata + S. Miguel + Madeira + Olhão + Sines, 0-8 m - Argentina, Azores, Madeira, S & SW Portugal (7)	Kirchenpaueria halecioides Calheta, 0-0.5 m - Madeira	MH212761		DBUA 1885.02		C.J. Moura	Hand	Porto da Calheta, 0.5 m - Madeira	32°43.116'N 17°10.357'W	Present Study	Atlantic	1
551					500		Kirchenpaueria halecioides Mar da Prata + S. Miguel + Madeira + Olhão + Sines, 0-8 m - Argentina, Azores, Madeira, S & SW Portugal (7)	Kirchenpaueria halecioides Olhão naval club, 0.5 m - S Portugal	MH212768		DBUA 1886.01		C.J. Moura	Hand	Olhão naval club, 0.5 m - S Portugal	37°01.385'N 7°50.222'W	Present Study	Atlantic	1
552					500		Kirchenpaueria halecioides Mar da Prata + S. Miguel + Madeira + Olhão + Sines, 0-8 m - Argentina, Azores, Madeira, S & SW Portugal (7)	Kirchenpaueria halecioides Pto Ribeira Brava, 8-3 m - Madeira	MH212772		DBUA 1885.05		C.J. Moura	Hand	Ribeira Brava, fishing port, 8-3 m - Madeira	32°40.086'N 17°03.781'W	Present Study	Atlantic	1
553					500		Kirchenpaueria halecioides Mar da Prata + S. Miguel + Madeira + Olhão + Sines, 0-8 m - Argentina, Azores, Madeira, S & SW Portugal (7)	Kirchenpaueria halecioides Sines marina (ship hull), 0.5 m - SW Portugal	MH212773		DBUA 1886.02		C.J. Moura	Hand	Sines marina (ship hull), 0.5 m - SW Portugal	37°57.004'N 8°51.939'W	Present Study	Atlantic	1
554					501		Kirchenpaueria halecioides Madalena do Mar, 5-9 m - Madeira	Kirchenpaueria halecioides Madalena do Mar, 5-9 m - Madeira	MH212765		DBUA 1885.03		C.J. Moura	Hand	Madalena do Mar, 5-9 m - Madeira	32°42.166'N 17°8.385'W	Present Study	Atlantic	1
555					499		Kirchenpaueria halecioides Santa Catarina - Brazil	Kirchenpaueria halecioides Santa Catarina - Brazil	KT266623		MZUSP 4259				Praia de Bombas, Santa Catarina - Brazil		Maronna et al. 2016	Atlantic	1
556					504		Kirchenpaueria halecioides Key Biscayne, E Florida, 0.5 m - SE USA	Kirchenpaueria halecioides Key Biscayne, E Florida, 0.5 m - SE USA	MH212764				C.J. Moura	Hand	Key Biscayne, pillars under bridge, E Florida, 0.5 m - SE USA	25°43.745'N 80°09.450'W	Present Study	Atlantic	1
557					505	110	Kirchenpaueria halecioides Glovers atoll, 0.5 m - Belize	Kirchenpaueria halecioides Glovers atoll, 0.5 m - Belize	MH212762	MH282704	USNM 1471956		C.J. Moura	Hand	Glovers atoll, SW Key, 0.5 m - Belize	16°43.164'N 87°51.118'W	Present Study	Atlantic	1
558					506		Kirchenpaueria halecioides Glovers atoll, 30-17 m - Belize	Kirchenpaueria halecioides Glovers atoll, 30-17 m - Belize	MH212763		USNM 1471950	861695	C.J. Moura	Hand	Glovers atoll, 30-16 m - Belize	16°44.358'N 87°48.224'W	Present Study	Atlantic	1
559				Kirchenpaueria pinnata - lineage 1	489	107	Kirchenpaueria pinnata Monterey, 15-13 m - W USA	Kirchenpaueria pinnata Monterey, 15-13 m - W USA	MH212787	MH282706	USNM 1471905	861711	C.J. Moura	Hand	California, Monterey Bay, San Carlos Beach, side to Monterey Harbor, over laminaria alga, 15-13 m - W USA	36°36.612'N 121°53.555'W	Present Study	Pacific	1
560					490	108	Kirchenpaueria pinnata Monterey Bay, 10 m - W USA	Kirchenpaueria pinnata Monterey Bay, 10 m - W USA	MH212786	MH282707	USNM 1471908		C.J. Moura	Hand	California, Monterey Bay, kelp forest in front of Hopkins marine station, ca. 10 m - W USA	36°37.182'N 121°54.181'W	Present Study	Pacific	1
561				Kirchenpaueria pinnata (lineage 2) + K. similis	485		Kirchenpaueria pinnata Alvor + Sines, 9-13 m - S & SW Portugal (2)	Kirchenpaueria pinnata Alvor, 10 m - S Portugal	MH212774		DBUA 1887.01		C.J. Moura	Hand	Alvor beach, ca. 10 m - S Portugal	37°07.000'N 8°35.000'W	Present Study	Atlantic	1
562					485	104	Kirchenpaueria pinnata Alvor + Sines, 9-13 m - S & SW Portugal (2)	Kirchenpaueria pinnata Sines, 9-13 m - SW Portugal	MH212789	MH282708	DBUA 1887.02		C.J. Moura	Hand	Sines, São Torpes, 9-13 m - SW Portugal	37°54.770'N 8°48.467'W	Present Study	Atlantic	1
563					487		Kirchenpaueria pinnata Voador Bank, 289 m - Azores	Kirchenpaueria pinnata Voador Bank, 289 m - Azores	MH212791		DOP C6428		R/V Arquipélago	Palangre de fundo	Voador Bank, 289 m - Azores	37°31.560'N 30°45.660'W	Present Study	Atlantic		1
564					488		Kirchenpaueria pinnata Meknes carb. prov., 738 m - Gulf of Cadiz	Kirchenpaueria pinnata Meknes carb. prov., 738 m - Gulf of Cadiz	MH212785		DBUA 1888.01		R/V Pelagia, 64PE284	ROV	Meknés carbonate province, Stn. 12738-1, 738 m - Gulf of Cadiz	34°59.980'N 7°04.510'W	Present Study	Atlantic		1
565					486		Kirchenpaueria pinnata Sagres, 5-25 m - S Portugal	Kirchenpaueria pinnata Sagres, 5-25 m - S Portugal	MH212788		DBUA 1887.04		C.J. Moura	Hand	Sagres, pontoon 'Estacao Salva-vidas', 5-25 m - S Portugal	37°00.696'N 8°55.458'W	Present Study	Atlantic	1
566					484	105	Kirchenpaueria pinnata Lagos + Cascais + Plymouth, 1-20 m - W Portugal (3)	Kirchenpaueria pinnata Cascais, 5-12 m - W Portugal	MH212778	MH282705	DBUA 1887.07		C.J. Moura	Hand	Cascais, Boca do Inferno, 5-12 m - W Portugal	38°41.442'N 9°25.866'W	Present Study	Atlantic	1
567					484		Kirchenpaueria pinnata Lagos + Cascais + Plymouth, 1-20 m - W Portugal (3)	Kirchenpaueria pinnata Lagos, 1-8 m - S Portugal	MH212783		DBUA 1887.08		C.J. Moura	Hand	Lagos, Ponta da Piedade, 1-8 m - S Portugal	37°04.753'N 8°40.088'W	Present Study	Atlantic	1
568					484		Kirchenpaueria pinnata Lagos + Cascais + Plymouth, 1-20 m - W Portugal (3)	Kirchenpaueria pinnata Plymouth, 5-20 m - UK	AM888326		DBUA 947.01		J. Hall-Spencer	Hand	Plymouth, 5-20 m - UK		Moura et al. 2008	Atlantic	1
569					482		Kirchenpaueria pinnata Roscoff - N France	Kirchenpaueria pinnata Roscoff - N France	FJ550497		MHNG INVE36294				Roscoff - N France		Leclère et al. 2009	Atlantic	1
570					483		Kirchenpaueria similis Roscoff - N France	Kirchenpaueria similis Roscoff - N France	DQ855923		MHNG-INVE-36296				Roscoff - N France		Leclère et al. 2007	Atlantic	1
571					474		Kirchenpaueria similis Faial, Horta, 7 m - Azores	Kirchenpaueria similis Faial, Horta, 7 m - Azores	MH212796		DOP C9485		C.J. Moura	Hand	Monte da Guia, Faial, 7 m - Azores	38°31.240'N 28°37.207'W	Present Study	Atlantic	1
572					473		Kirchenpaueria similis Faial + S. Miguel, 5-21 m - Azores (2)	Kirchenpaueria similis S. Miguel, 16-21 m - Azores	MH212804		DBUA 1889.03		C.J. Moura	Hand	Doris wreck, Ponta Delgada, S. Miguel, 16-21 m - Azores	37°44.591'N 25°37.647'W	Present Study	Atlantic	1
573					473		Kirchenpaueria similis Faial + S. Miguel, 5-21 m - Azores (2)	Kirchenpaueria pinnata Faial, 5-16 m - Azores	MH212780		DBUA 1889.04		C.J. Moura	Hand	Ilhéu Negro, Horta, Faial, 5-16 m - Azores	38°31.205'N 28°37.929'W	Present Study	Atlantic	1
574					480		Kirchenpaueria similis Sagres, PtaCaminhos, 18-2 m - S Portugal	Kirchenpaueria similis Sagres, PtaCaminhos, 18-2 m - S Portugal	MH212793		DBUA 1887.06		C.J. Moura	Hand	Sagres, Ponta dos Caminhos, 2-18 m - S Portugal	37°01.21°N 8°54.33'W	Present Study	Atlantic	1
575					481		Kirchenpaueria pinnata Tavira, 25-10 m - S Portugal	Kirchenpaueria pinnata Tavira, 25-10 m - S Portugal	MH212790				Marbis 2013	Hand	Tavira, Stn. M13ALST10B016, 10-25 m - S Portugal	37°04.000'N 7°38.000'W	Present Study	Atlantic	1
576					476		Kirchenpaueria pinnata/similis Aljezur + Ericeira, 1-11 m - SW & W Portugal (2)	Kirchenpaueria pinnata Ericeira, 4-6 m - W Portugal	MH212779		DBUA 1887.11		C.J. Moura	Hand	Ericeira, Coxos, 4-8 m - W Portugal	39°00.151'N 9°25.672'W	Present Study	Atlantic	1
577					476		Kirchenpaueria pinnata/similis Aljezur + Ericeira, 1-11 m - SW & W Portugal (2)	Kirchenpaueria similis Aljezur, 1-11 m - SW Portugal	MH212794		DBUA 1887.12		C.J. Moura	Hand	Aljezur, islander, 2-11 m - SW Portugal	37°10.158'N 8°54.226'W	Present Study	Atlantic	1
578					475		Kirchenpaueria similis Lagoa + Milfontes + Sines, 1-15 m - SW Portugal (3)	Kirchenpaueria similis Sines, 10-15 m - SW Portugal	MH212806		DBUA 1887.03		C.J. Moura	Hand	Sines, outside harbour, 10-15 m - SW Portugal	37°56.323'N 8°53.330'W	Present Study	Atlantic	1
579					475		Kirchenpaueria similis Lagoa + Milfontes + Sines, 1-15 m - SW Portugal (3)	Kirchenpaueria similis Milfontes, 3-5 m - SW Portugal	MH212799		DBUA 1887.09		C.J. Moura	Hand	Vila Nova de Milfontes, outside fishing port, 3-5 m - SW Portugal	37°44.243'N 8°48.136'W	Present Study	Atlantic	1
580					475		Kirchenpaueria similis Lagoa + Milfontes + Sines, 1-15 m - SW Portugal (3)	Kirchenpaueria similis Lagoa, 1-8 m - S Portugal	MH212798		DBUA 1887.10		C.J. Moura	Hand	Lagoa, Carvoeiro, 1-8 m - S Portugal	37°05.419'N 8°27.269'W	Present Study	Atlantic	1
581					477		Kirchenpaueria pinnata Flores + Sagres, 1-16 m - Azores + S Portugal (2)	Kirchenpaueria pinnata Flores, 10-16 m - Azores	MH212782		DBUA 1889.06		C.J. Moura	Hand	Flores Island, 10-16 m - Azores	39°28.531'N 31°08.479'W	Present Study	Atlantic	1
582					477		Kirchenpaueria pinnata Flores + Sagres, 1-16 m - Azores + S Portugal (2)	Kirchenpaueria similis Sagres, 1-15 m - S Portugal	MH212805		DBUA 1887.05		C.J. Moura	Hand	Sagres, Ilhas do Martinhal, 1-15 m - S Portugal	37°00.897'N 8°55.080'W	Present Study	Atlantic	1
583					478		Kirchenpaueria pinnata Berlengas, 25-38 m - W Portugal (2)	Kirchenpaueria pinnata Berlengas, 25-35 m - W Portugal	MH212776		DBUA 1891.01		C.J. Moura	Hand	Berlengas, Rinchão, 25-35 m - W Portugal	39°25.437'N 9°29.941'W	Present Study	Atlantic	1
584					478		Kirchenpaueria pinnata Berlengas, 25-38 m - W Portugal (2)	Kirchenpaueria pinnata Berlengas, 25-38 m - W Portugal	MH212777		DBUA 1891.02		C.J. Moura	Hand	Berlengas, Estelas, Baixa Alagada, 25-38 m - W Portugal	39°25.477'N 9°32.120'W	Present Study	Atlantic	1
585					479		Kirchenpaueria pinnata Berlengas, 17-22 m - W Portugal	Kirchenpaueria pinnata Berlengas, 17-22 m - W Portugal	MH212775		DBUA 1891.03		C.J. Moura	Hand	Berlengas, Farilhoes, 17-22 m - W Portugal	39°28.494'N 9°32.64'W	Present Study	Atlantic	1
586					470		Kirchenpaueria similis Princess Alice Bank + D.J. Castro bank + S. Miguel + Lido, 5-42 m - Azores + Madeira (4)	Kirchenpaueria similis Princess Alice Bank, 42-35 m - Azores	MH212800		DOP C9480		Project Baseline expedition ; C.J. Moura	Hand	Princess Alice Bank, 42-35 m - Azores		Present Study	Atlantic	1
587					470	106	Kirchenpaueria similis Princess Alice Bank + D.J. Castro bank + S. Miguel + Lido, 5-42 m - Azores + Madeira (4)	Kirchenpaueria similis D.J. Castro Bank, 32-15 m - Azores	MH212795	MH282710	DOP C9463		Project Baseline expedition ; C.J. Moura	Hand	Dom João de Castro bank, 32-15 m - Azores	38°13.340'N 26°37.825'W	Present Study	Atlantic	1
588					470		Kirchenpaueria similis Princess Alice Bank + D.J. Castro bank + S. Miguel + Lido, 5-42 m - Azores + Madeira (4)	Kirchenpaueria similis S. Miguel, 5-10 m - Azores	MH212802		DBUA 1889.01		C.J. Moura	Hand	Caloura, S. Miguel, 5-10 m - Azores	37°42.815'N 25°29.705'W	Present Study	Atlantic	1
589					470		Kirchenpaueria similis Princess Alice Bank + D.J. Castro bank + S. Miguel + Lido, 5-42 m - Azores + Madeira (4)	Kirchenpaueria pinnata Lido, 10-15 m - Madeira	MH212784		DBUA 1890.01		C.J. Moura	Hand	Madeira Island, Lido, Bxa do Carneiro, 10-15 m - Madeira	32°38.127'N 16°55.909'W	Present Study	Atlantic	1
590					471		Kirchenpaueria similis Formigas, S. Miguel, Pico, 5-30 m - Azores (3)	Kirchenpaueria similis Formigas, 20-6 m - Azores	MH212797		DOP C9458		Project Baseline expedition ; C.J. Moura	Hand	Formigas, 20-6 m - Azores	37°16.201'N 24°46.578'W	Present Study	Atlantic	1
591					471		Kirchenpaueria similis Formigas, S. Miguel, Pico, 5-30 m - Azores (3)	Kirchenpaueria similis Pico, 30-15 m - Azores	MH212801		DOP C9482		Project Baseline expedition ; C.J. Moura	Hand	Baixa do Sul, Pico, 30-15 m - Azores	38°31.201'N 28°33.110'W	Present Study	Atlantic	1
592					471		Kirchenpaueria similis Formigas, S. Miguel, Pico, 5-30 m - Azores (3)	Kirchenpaueria similis S. Miguel, 5-18 m - Azores	MH212803		DBUA 1889.02		C.J. Moura	Hand	Santa Iria, N S. Miguel, 5-18 m - Azores	37°50.150'N 25°29.081'W	Present Study	Atlantic	1
593					472		Kirchenpaueria pinnata Flores, 3-10 m - Azores	Kirchenpaueria pinnata Flores, 3-10 m - Azores	MH212781		DBUA 1889.05		C.J. Moura	Hand	Fajã Grande, Flores, 3-10 m - Azores	39°27.598'N 31°15.791'W	Present Study	Atlantic	1
594				Plumalecium plumularioides	498	109	Plumalecium cf. plumularioides Alaska, 330 m - NW USA	Plumalecium cf. plumularioides Alaska, 330 m - NW USA	MH212792	MH282709	USNM 1081744	861567			Off Semisopochnoi island, Alaska, 330 m - N Pacific		Present Study	Pacific		1
595				Oswaldella grandis	497		Oswaldella grandis Livingston Island - Antarctica	Oswaldella grandis Livingston Island - Antarctica	FN424132						Livingston Island - Antarctica		Peña Cantero et al. 2010	Atlantic
596				Oswaldella incognita	494		Oswaldella incognita Balleny Islands - Antarctica	Oswaldella incognita Balleny Islands - Antarctica	FN424133						Balleny Islands - Antarctica		Peña Cantero et al. 2010	Pacific
597				Oswaldella laertesi	495		Oswaldella laertesi Ross Sea - Antarctica	Oswaldella laertesi Ross Sea - Antarctica	FN424134						Ross Sea - Antarctica		Peña Cantero et al. 2010	Pacific
598				Oswaldella shetlandica	496		Oswaldella shetlandica Low Island - Antarctica	Oswaldella shetlandica Low Island - Antarctica	KT266634		B2006/Low47				Low Island - Antarctica		Maronna et al. 2016	Atlantic
599				Oswaldella stepanjantsae	493		Oswaldella stepanjantsae Ross Sea - Antarctica	Oswaldella stepanjantsae Ross Sea - Antarctica	FN424135						Ross Sea - Antarctica		Peña Cantero et al. 2010	Pacific
600				Pycnotheca mirabilis	491		Pycnotheca mirabilis Wellington - New Zealand	Pycnotheca mirabilis Wellington - New Zealand	DQ855924		MHNG-INVE-25847				Wellington, Barrett's Reef - New Zealand		Leclère et al. 2007	Pacific
601					492		Pycnotheca mirabilis Wellington - New Zealand	Pycnotheca mirabilis Wellington - New Zealand	FJ550465		MHNG-INVE-25847				Wellington - New Zealand		Leclère et al. 2009	Pacific
602				Antennella ansini	431	97	Antennella ansini S. Miguel, 5-23 m - Azores (2)	Antennella ansini S. Miguel, 5-13 m - Azores	MH212553	MH282653	DBUA 1917.01		C.J. Moura	Hand	São Miguel Island, Feteiras do Sul, 5-13 m - Azores	37°42.836'N 25°29.756'W	Present Study	Atlantic	1
603					431		Antennella ansini S. Miguel, 5-23 m - Azores (2)	Antennella ansini S. Miguel, 18-23 m - Azores	MH212554		DBUA 1917.02	861571	C.J. Moura	Hand	São Miguel Island, Mosteiros, 18-23 m - Azores	37°53.372'N 25°50.132'W	Present Study	Atlantic	1
604					432		Antennella ansini Mallorca - S Spain	Antennella ansini Mallorca - S Spain	AY787890		MHNG-INVE-29755				Cala Murada, Mallorca - S Spain		Cunningham (EMBL submission)	Mediterranean	1
605				Antennella confusa	368		Antennella confusa Condor bank, 222 m - Azores	Antennella confusa Condor bank, 222 m - Azores	MH212569		DOP C4499		R/V Arquipélago	Palangre de fundo	Condor bank, 222 m - Azores	38°31.200'N 28°59.520'W	Present Study	Atlantic		1
606					363		Antennella confusa Cavala Bank + Gigante Bank, 430-530 m - Azores (2)	Antennella confusa Cavala Bank, 530 m - Azores	MH212562		DOP C8059		F/V Mestre Bobicha ; T. Bento	Palangre de fundo	Cavala bank, 530 m - Azores	38°19.636'N 30°41.841'W	Present Study	Atlantic		1
607					363		Antennella confusa Cavala Bank + Gigante Bank, 430-530 m - Azores (2)	Antennella confusa Gigante Bank, 430 m - Azores	MH212578		DOP C8042		F/V Mestre Bobicha ; T. Bento	Palangre de fundo	Gigante Bank, 430 m - Azores	39°00.230'N 29°53.729'W	Present Study	Atlantic		1
608					362		Antennella confusa Gigante Bank + P. Alice Bank + Cavala Bank, 280-417 m - Azores (3)	Antennella confusa Gigante Bank, 280 m - Azores	MH212577		DOP C5565		F/V Manuel Arriaga ; T. Bento	Palangre de fundo	Gigante Bank, 280 m - Azores	38°59.340'N 29°54.060'W	Present Study	Atlantic		1
609					362		Antennella confusa Gigante Bank + P. Alice Bank + Cavala Bank, 280-417 m - Azores (3)	Antennella confusa Princess Alice Bank, 417 m - Azores	MH212580		DOP C5588		F/V Santo Onofre ; T. Bento	Palangre de fundo	Princess Alice Bank, 417 m - Azores	37°57.180'N 29°35.040'W	Present Study	Atlantic		1
610					362	86	Antennella confusa Gigante Bank + P. Alice Bank + Cavala Bank, 280-417 m - Azores (3)	Antennella confusa Cavala Bank, 386 m - Azores	MH212561	MH282655	DOP C8087		F/V Mestre Bobicha ; T. Bento	Palangre de fundo	Cavala Bank, 386 m - Azores	38°18.157'N 30°38.884'W	Present Study	Atlantic		1
611					361		Antennella confusa Azores Bank, 293 m - Azores	Antennella confusa Azores Bank, 293 m - Azores	MH212559		DOP C5486		F/V Mistério Azul ; R. Rosa	Palangre de fundo	Azores Bank, 293 m - Azores	38°13.980'N 29°01.020'W	Present Study	Atlantic		1
612					365	88	Antennella confusa São Jorge, 1102-1137 m - Azores	Antennella confusa São Jorge, 1102-1137 m - Azores	MH212583	MH282658	DOP C2252		R/V Arquipélago ; D. Catarino	Palangre de fundo	São Jorge, 1102-1137 m - Azores	38°40.200'N 28°16.200'W	Present Study	Atlantic		1
613					366		Antennella confusa Corvo, 735-727 m - Azores	Antennella confusa Corvo, 735-727 m - Azores	MH212573		DOP C2352		R/V Arquipélago ; I. Sampaio	Palangre de fundo	Corvo, 735-727 m - Azores	39°38.400'N 31°07.800'W	Present Study	Atlantic		1
614					364		Antennella confusa São Jorge, 1061-1100 m - Azores (2)	Antennella confusa São Jorge, 1061-1100 m - Azores	MH212581		DOP C2293		R/V Arquipélago ; I. Sampaio	Palangre de fundo	São Jorge, 1061-1100 m - Azores	38°39.600'N 28°15.600'W	Present Study	Atlantic		1
615					364		Antennella confusa São Jorge, 1061-1100 m - Azores (2)	Antennella confusa São Jorge, 1062-1100 m - Azores	MH212582		DOP C3074		R/V Arquipélago	Palangre de fundo	São Jorge, 1062-1100 m - Azores	38°39.600'N 28°15.600'W	Present Study	Atlantic		1
616					367		Antennella confusa Formigas + Mar da Prata, 60-124 m - Azores (2)	Antennella confusa Formigas, 60 m - Azores	MH212575		DOP C9468		Project Baseline expedition ; T. Kincaid	Hand	Formigas, 60 m - Azores	37°16.550'N 24°47.018'W	Present Study	Atlantic	1
617					367		Antennella confusa Formigas + Mar da Prata, 60-124 m - Azores (2)	Antennella confusa Mar da Prata, 124 m - Azores	MH212579		DOP C7323		R/V Arquipélago	Palangre de fundo	Mar da Prata, 124 m - Azores	37°00.192'N 25°01.923'W	Present Study	Atlantic			1
618					371		Antennella confusa Azores Bank, 229 m - Azores	Antennella confusa Azores Bank, 229 m - Azores	MH212557		DOP C4307		F/V Manuel Arriaga ; T. Bento	Palangre de fundo	Azores Bank, 229 m - Azores	38°06.540'N 29°10.560'W	Present Study	Atlantic		1
619					370		Antennella confusa Azores Bank, 183 m - Azores	Antennella confusa Azores Bank, 183 m - Azores	MH212556		DOP C1981		F/V Manuel Arriaga ; I. Sampaio	Palangre de fundo	Azores Bank, 183 m - Azores	38°12.300'N 28°58.140'W	Present Study	Atlantic			1
620					369		Antennella confusa Condor, Cavala, Azores and Gigante Banks + Faial Channel + Terceira, 129-1175 m - Azores (14)	Antennella confusa Condor Bank, 210-1175 m - Azores	MH212567		DOP C3566		R/V Arquipélago ; D. Catarino	Palangre de fundo	Condor Bank, 210-1175 m - Azores	38°34.200'N 28°57.540'W	Present Study	Atlantic		1
621					369		Antennella confusa Condor, Cavala, Azores and Gigante Banks + Faial Channel + Terceira, 129-1175 m - Azores (14)	Antennella confusa Faial Channel, 150 m - Azores	MH212574		DBUA 1914.01		LULA ; A. Rogers ; K. Kemp	ROV	Faial Channel, 150 m - Azores		Present Study	Atlantic			1
622					369		Antennella confusa Condor, Cavala, Azores and Gigante Banks + Faial Channel + Terceira, 129-1175 m - Azores (14)	Antennella confusa Condor Bank, 176 m - Azores	MH212563		DOP C8611		R/V Arquipélago ; V. Matos	Palangre de fundo	Condor Bank, 176 m - Azores	38°32.437'N 29°03.244'W	Present Study	Atlantic			1
623					369		Antennella confusa Condor, Cavala, Azores and Gigante Banks + Faial Channel + Terceira, 129-1175 m - Azores (14)	Antennella confusa Condor Bank, 231-1114 m - Azores	MH212572		DOP C4542		R/V Arquipélago ; D. Catarino	Palangre de fundo	Condor Bank, 231 m - Azores	38°34.620'N 29°01.080'W	Present Study	Atlantic		1
624					369		Antennella confusa Condor, Cavala, Azores and Gigante Banks + Faial Channel + Terceira, 129-1175 m - Azores (14)	Antennella confusa Condor Bank, 222 m - Azores	MH212568		DOP C4508		R/V Arquipélago ; D. Catarino	Palangre de fundo	Condor Bank, 222 m - Azores	38°28.560'N 29°01.020'W	Present Study	Atlantic		1
625					369		Antennella confusa Condor, Cavala, Azores and Gigante Banks + Faial Channel + Terceira, 129-1175 m - Azores (14)	Antennella confusa Condor Bank, 193 m - Azores	MH212566		DOP C8554		R/V Arquipélago ; V. Matos	Palangre de fundo	Condor Bank, 193 m - Azores	38°32.504'N 29°03.170'W	Present Study	Atlantic			1
626					369		Antennella confusa Condor, Cavala, Azores and Gigante Banks + Faial Channel + Terceira, 129-1175 m - Azores (14)	Antennella confusa Condor Bank, 181 m - Azores	MH212565		DOP C8583		R/V Arquipélago ; V. Matos	Palangre de fundo	Condor Bank, 181 m - Azores	38°32.448'N 29°03.233'W	Present Study	Atlantic		1
627					369		Antennella confusa Condor, Cavala, Azores and Gigante Banks + Faial Channel + Terceira, 129-1175 m - Azores (14)	Antennella confusa Condor Bank, 229 m - Azores	MH212570		DOP C4522		R/V Arquipélago ; D. Catarino	Palangre de fundo	Condor Bank, 229 m - Azores	38°34.620'N 29°01.080'W	Present Study	Atlantic		1
628					369		Antennella confusa Condor, Cavala, Azores and Gigante Banks + Faial Channel + Terceira, 129-1175 m - Azores (14)	Antennella confusa Azores Bank, 251 m - Azores	MH212558		DOP C8154		F/V Manuel Arriaga ; T. Bento	Palangre de fundo	Azores Bank, 261-731 m - Azores	38°07.435'N 29°08.236'W	Present Study	Atlantic		1
629					369		Antennella confusa Condor, Cavala, Azores and Gigante Banks + Faial Channel + Terceira, 129-1175 m - Azores (14)	Antennella confusa Cavala bank, 289 m - Azores	MH212560		DOP C8084		F/V Mestre Bobicha ; T. Bento	Palangre de fundo	Cavala bank, 289 m - Azores	38°18.156'N 30°43.578'W	Present Study	Atlantic		1
630					369	89	Antennella confusa Condor, Cavala, Azores and Gigante Banks + Faial Channel + Terceira, 129-1175 m - Azores (14)	Antennella confusa Unknown Locality - Azores	MH212585	MH282657	DOP C6643		R/V Águas Vivas	ROV	Unknown Locality - Azores		Present Study	Atlantic			1
631					369		Antennella confusa Condor, Cavala, Azores and Gigante Banks + Faial Channel + Terceira, 129-1175 m - Azores (14)	Antennella confusa Gigante Bank, 208-324 m - Azores	MH212576		DOP C4628		F/V Manuel Arriaga ; T. Bento	Palangre de fundo	Gigante Bank, 208-324 m - Azores	38°43.440'N 30°01.380'W	Present Study	Atlantic		1
632					369		Antennella confusa Condor, Cavala, Azores and Gigante Banks + Faial Channel + Terceira, 129-1175 m - Azores (14)	Antennella confusa Condor Bank, 230 m - Azores	MH212571		DOP C4552		R/V Arquipélago ; D. Catarino	Palangre de fundo	Condor Bank, 230 m - Azores	38°34.620'N 29°01.080'W	Present Study	Atlantic		1
633					369		Antennella confusa Condor, Cavala, Azores and Gigante Banks + Faial Channel + Terceira, 129-1175 m - Azores (14)	Antennella confusa Terceira, 129 m - Azores	MH212584		DOP C7481		R/V Arquipélago ; V. Matos	Palangre de fundo	Terceira, 129 m - Azores	38°48.213'N 27°27.841'W	Present Study	Atlantic			1
634					372	87	Antennella confusa Condor Bank, 177 m - Azores	Antennella confusa Condor Bank, 177 m - Azores	MH212564	MH282656	DOP C8597		R/V Arquipélago ; V. Matos	Palangre de fundo	Condor Bank, 177 m - Azores	38°32.437'N 29°03.244'W	Present Study	Atlantic			1
635				Antennella kiwiana	403		Antennella kiwiana Devonport - New Zealand	Antennella kiwiana Devonport - New Zealand	DQ855918		MHNG-INVE-33623				Hauraki Gulf, Devonport, Narrow Neck Beach - New Zealand		Leclère et al. 2007	Pacific	1
636				Antennella secundaria - lineage 1	449		Antennella secundaria Bone de Joca, 25-10 m - Príncipe	Antennella secundaria Bone de Joca, 25-10 m - Príncipe	MH212597		DOP C9425	861673	C.J. Moura	Hand	Príncipe, Bone de Joca, 25-10 m - São Tomé and Príncipe	1°30.985'N 7°25.866'E	Present Study	Atlantic	1
637				Antennella secundaria - lineage 2	401	95	Antennella secundaria Bocas del Toro + Portobelo, 25-10 m - NW & NE Panama (2)	Antennella secundaria Bocas del Toro, 25-10 m - NW Panama	MH212596	MH282660	STRI CJM75	861678	C.J. Moura	Hand	Bocas del Toro, Isla Platano (Tobobe), 25-10 m - NW Panama	9°08.127'N 81°47.989'W	Present Study	Atlantic	1
638					401		Antennella secundaria Bocas del Toro + Portobelo, 25-10 m - NW & NE Panama (2)	Antennella secundaria Portobelo, 24-12 m - NE Panama	MH212616		STRI CJM78		C.J. Moura	Hand	Portobelo, 'Chicken point', 24-12 m - N Panama	9°32.167'N 79°41.276'W	Present Study	Atlantic	1
639				Antennella secundaria - lineage 3	351		Antennella secundaria D. J. Castro Bank + Terceira, 4-32 m - Azores (3)	Antennella secundaria D. J. Castro Bank, 21 m - Azores	MH212604		DOP C9452		Project Baseline expedition ; C.J. Moura	Hand	D. J. Castro Bank, 21 m - Azores	38°13.340'N 26°37.825'W	Present Study	Atlantic	1
640					351		Antennella secundaria D. J. Castro Bank + Terceira, 4-32 m - Azores (3)	Antennella secundaria D. J. Castro bank, 32-15 m - Azores	MH212605		DOP C9464		Project Baseline expedition ; C.J. Moura	Hand	Dom João de Castro bank, 32-15 m - Azores	38°13.340'N 26°37.825'W	Present Study	Atlantic	1
641					351		Antennella secundaria D. J. Castro Bank + Terceira, 4-32 m - Azores (3)	Antennella secundaria Terceira, 4-10 m - Azores	MH212622		DBUA 1910.01		C.J. Moura	Hand	Hotel Caracol, Terceira island, 4-10 m - Azores	37°44.590'N 25°37.647°W	Present Study	Atlantic	1
642					352		Antennella secundaria Graciosa + Formigas, 6-20 m - Azores (2)	Antennella secundaria Graciosa, 15-7 m - Azores	MH212609		DOP C9467		C.J. Moura	Hand	Graciosa, 15-7 m - Azores	39°00.608'N 27°57.261'W	Present Study	Atlantic	1
643					352		Antennella secundaria Graciosa + Formigas, 6-20 m - Azores (2)	Antennella secundaria Formigas, 20-6 m - Azores	MH212607		DOP C9455		Project Baseline expedition ; C.J. Moura	Hand	Formigas, 20-6 m - Azores	37°16.201'N 24°46.578'W	Present Study	Atlantic	1
644					346		Antennella secundaria Algarve + Alentejo, 1-20 m - S & SW Portugal (5)	Antennella secundaria Pto Covo, 12-20 m - SW Portugal	MH212617		DBUA 1912.03		C.J. Moura	Hand	Porto Covo, 12-20 m - SW Portugal	37°51.192'N 8°48.211'W	Present Study	Atlantic	1
645					346		Antennella secundaria Algarve + Alentejo, 1-20 m - S & SW Portugal (5)	Antennella secundaria Lagos, 1-8 m - S Portugal	MH212612		DBUA 1912.04		C.J. Moura	Hand	Lagos, Ponta da Piedade, 1-8 m - S Portugal	37°04.753'N 8°40.088'W	Present Study	Atlantic	1
646					346		Antennella secundaria Algarve + Alentejo, 1-20 m - S & SW Portugal (5)	Antennella secundaria Sagres, 1-15 m - S Portugal	MH212619		DBUA 1912.05		C.J. Moura	Hand	Sagres, Ilhas do Martinhal, 1-15 m - S Portugal	37°00.897'N 8°55.080'W	Present Study	Atlantic	1
647					346		Antennella secundaria Algarve + Alentejo, 1-20 m - S & SW Portugal (5)	Antennella secundaria Aljezur, 8-11 m - SW Portugal	MH212587		DBUA 1912.06		C.J. Moura	Hand	Aljezur, islander, 2-11 m - SW Portugal	37°10.158'N 8°54.226'W	Present Study	Atlantic	1
648					346		Antennella secundaria Algarve + Alentejo, 1-20 m - S & SW Portugal (5)	Antennella secundaria Alvor, ca. 10 m - S Portugal	MH212588		DBUA 1912.07		C.J. Moura	Hand	Alvor beach, ca. 10 m - S Portugal	37°07.000'N 8°35.000'W	Present Study	Atlantic	1
649					347		Antennella secundaria Sagres, 5-25 m - S Portugal	Antennella secundaria Sagres, 5-25 m - S Portugal	MH212620		DBUA 1912.02		C.J. Moura	Hand	Sagres, pontoon 'Estacao Salva-vidas', 5-25 m - S Portugal	37°00.696'N 8°55.458'W	Present Study	Atlantic	1
650					348		Antennella secundaria Berlengas + Sagres, 3-38 m - W&S Portugal (6)	Antennella secundaria Berlengas, 15-26 m - W Portugal	MH212591		DBUA 1911.01		C.J. Moura	Hand	Berlengas, Estelas, 15-26 m - W Portugal	39°25.225'N 9°32.084'W	Present Study	Atlantic	1
651					348		Antennella secundaria Berlengas + Sagres, 3-38 m - W&S Portugal (6)	Antennella secundaria Berlengas, 35-25 m - W Portugal	MH212594		DBUA 1911.02		C.J. Moura	Hand	Berlengas, Rinchão, 25-35 m - W Portugal	39°25.437'N 9°29.941'W	Present Study	Atlantic	1
652					348		Antennella secundaria Berlengas + Sagres, 3-38 m - W&S Portugal (6)	Antennella secundaria Sagres, 15-20 m - S Portugal	MH212621		DBUA 1912.01		C.J. Moura	Hand	Sagres, Ilhas do Martinhal, 15-20 m - S Portugal	37°00.897'N 8°55.080'W	Present Study	Atlantic	1
653					348		Antennella secundaria Berlengas + Sagres, 3-38 m - W&S Portugal (6)	Antennella secundaria Berlengas, 38-25 m - W Portugal	MH212595		DBUA 1911.03		C.J. Moura	Hand	Berlengas, Estelas, Baixa Alagada, 30-38 m - W Portugal	39°25.477'N 9°32.120'W	Present Study	Atlantic	1
654					348		Antennella secundaria Berlengas + Sagres, 3-38 m - W&S Portugal (6)	Antennella secundaria Berlengas, 28-32 m - W Portugal	MH212593		DBUA 1911.05		C.J. Moura	Hand	Farilhões (cave), 28-32 m - W Portugal	39°28.351'N 9°32.821'W	Present Study	Atlantic	1
655					348		Antennella secundaria Berlengas + Sagres, 3-38 m - W&S Portugal (6)	Antennella secundaria Berlenga, 3-7 m - W Portugal	MH212590		DBUA 1911.06		C.J. Moura	Hand	Ilhéu da Inês, Berlenga, 3-7 m - W Portugal	39°24.732'N 9°30.674'W	Present Study	Atlantic	1
656					349		Antennella secundaria Monte da Guia, 33-8 m - Azores	Antennella secundaria Monte da Guia, 33-8 m - Azores	MH212614		DOP C9472		C.J. Moura	Hand	Faial, Monte da Guia, 33-8 m - Azores	38°31.089'N 28°37.231'W	Present Study	Atlantic	1
657					350		Antennella secundaria Ormonde seamount, 35-37 m - Gorringe Bank	Antennella secundaria Ormonde seamount, 35-37 m - Gorringe Bank	KM402030		DBUA 1504.02		C.J. Moura	Hand	Ormonde seamount, 35-37 m - Gorringe Bank	36°42.857'N 11.09.968'W	Moura 2015	Atlantic	1
658					357	90	Antennella secundaria Morlaix, 24-28 m - N France	Antennella secundaria Morlaix, 24-28 m - N France	MF784524	MH282661	MHNG-INVE-79493			Hand	Bay of Morlaix, Château du Taureau, 24-28 m - N France	48°40.578'N 3°53.052'W	Schuchert (EMBL submission)	Atlantic	1
659					355		Antennella secundaria Roscoff - N France	Antennella secundaria Roscoff - N France	FJ550467						Roscoff - N France		Leclère et al. 2009	Atlantic	1
660					354		Antennella secundaria Carbonate province unknown, 473 m - Gulf of Cadiz	Antennella secundaria Carbonate province unknown, 473 m - Gulf of Cadiz	MH212599		DBUA 1909.01		R/V Pelagia; M2007	Box-corer	Carbonate province unknown, Stn. M2007-41Bx, 473 m - Gulf of Cadiz	35°00.113'N 6°44.815'W	Present Study	Atlantic		1
661					353		Antennella secundaria Melilla Carbonate Mound, 300 m - Alboran Sea	Antennella secundaria Melilla Carbonate Mound, 300 m - Alboran Sea	MH212613		DBUA 1908.01		R/V Prof. Logachev ; TTR17		Mellilla Coral Mound field, Stn. MS395, 300 m - Gulf of Cadiz	35°26.415'N 2°31.075'W	Present Study	Atlantic		1
662					356		Antennella secundaria Portimão + Banyuls-sur-Mer, 48-? m - S Portugal & S France (2)	Antennella secundaria Portimão, 48 m - S Portugal	MH212615			861692	J. Boavida ; DeepReefs	Hand	Portimão, Stn. DR12S6D1T1R0.7, 48 m - S Portugal	36°59.469'N 8°29.334'W	Present Study	Atlantic	1
663					356		Antennella secundaria Portimão + Banyuls-sur-Mer, 48-? m - S Portugal & S France (2)	Antennella secundaria Banyuls-sur-Mer - S France	DQ883445		MHNG-INVE-32969				Banyuls-sur-Mer - S France		Cunningham (EMBL submission)	Mediterranean	1
664				Antennella secundaria - lineage 4	358		Antennella secundaria Ribeira Brava, 3-8 m - Madeira	Antennella secundaria Ribeira Brava, 3-8 m - Madeira	MH212618		DBUA 1913.01	861687	C.J. Moura	Hand	Ribeira Brava, fishing port, 3-8 m - Madeira	32°40.086'N 17°03.781'W	Present Study	Atlantic	1
665				Antennella secundaria - lineage 6	384		Antennella secundaria Bahia Culebra, 14-7 m - Costa Rica	Antennella secundaria Bahia Culebra, 14-7 m - Costa Rica	MH212589		MZUCR 2462	861689	C.J. Moura	Hand	Bahia Culebra, Miradores, 14-7 m - NW Costa Rica	10°36.657'N 85°42.079'W	Present Study	Pacific	1
666				Antennella secundaria - lineage 7	382		Antennella secundaria Coiba, 20-6 m - SW Panama	Antennella secundaria Coiba, 20-6 m - SW Panama	MH212602		STRI CJM59	861681	C.J. Moura	Hand	Coiba, Roca de Buffet, 20-6 m - SW Panama	7°41.687'N 81°36.793'W	Present Study	Pacific	1
667					383		Antennella secundaria Coiba, 20-7 m - SW Panama	Antennella secundaria Coiba, 20-7 m - SW Panama	MH212603		STRI CJM58	861684	C.J. Moura	Hand	Coiba, Punta Faro, 20-7 m - SW Panama	7°41.567'N 81°38.419'W	Present Study	Pacific	1
668				Antennella secundaria - lineage 8	398		Antennella secundaria Gili Trawavan, 15 m - Indonesia	Antennella secundaria Gili Trawavan, 15 m - Indonesia	MH212608			861667			Gili Trawavan, 15 m - Indonesia		Present Study	Indian	1
669				Antennella secundaria - lineage 9	400		Antennella secundaria Baixa Machico, 18-24 m - Madeira	Antennella secundaria Bxa Machico, 18-24 m - Madeira	MH212598		DBUA 1913.02		C.J. Moura	Hand	Machico, 18-24 m - Madeira	32°41.333'N 16°46.248'W	Present Study	Atlantic	1
670				Antennella secundaria - lineage 10	389		Antennella secundaria Carbonate prov unknown, ??? m - Gulf of Cadiz	Antennella secundaria Carbonate prov unknown, ??? m - Gulf of Cadiz	MH212600		DBUA 1909.02		R/V Pelagia ; M2007		Unknown locality, ??? m - Gulf of Cadiz		Present Study	Atlantic		1
671					388		Antennella secundaria Dhakan MV + Granada MV, 377-600 m - Alboran Sea (2)	Antennella secundaria Dhakan mud volcano, 377 m - Alboran Sea	MH212606		DBUA 1908.02		R/V Prof. Logachev ; TTR17		Dhakan mud volcano, 377 m - Alboran Sea	35°25.401'N 4°32.021'W	Present Study	Atlantic		1
672					388		Antennella secundaria Dhakan MV + Granada MV, 377-600 m - Alboran Sea (2)	Antennella secundaria Granada MV, 600 m - Alboran Sea	MH212610		DBUA 1908.03		R/V Prof. Logachev ; TTR17-leg1	Grab	Granada mud volcano, Stn. MS420, 600 m - Alboran Sea	35°33.854'N 4°37.435'W	Present Study	Atlantic		1
673				Antennella secundaria - lineage 11	393		Antennella secundaria La Cornuda, 20-10 m - NW Costa Rica	Antennella secundaria La Cornuda, 20-10 m - NW Costa Rica	MH212611		MZUCR 2465	861675	C.J. Moura	Hand	Bahia Junquillal, Bajo La Cornuda, 20-10 m - NW Costa Rica	11°00.720'N 85°45.187'W	Present Study	Pacific	1
674				Antennella siliquosa	402	96	Antennella siliquosa Roscoff + Berlengas, 17-75 m - N France & W Portugal (2)	Antennella siliquosa Roscoff, 70-75 m - N France	MF784523	MH282662	MHNG-INVE-79490			Dredge	off Roscoff, Trou aux singes, 70-75 m - N France	48°47.830'N 3°58.090'W	Schuchert (EMBL submission)	Atlantic	1
675					402		Antennella siliquosa Roscoff + Berlengas, 17-75 m - N France & W Portugal (2)	Antennella secundaria Berlengas, 17-22 m - W Portugal	MH212592				C.J. Moura	Hand	Berlengas, Farilhoes, 17-22 m - W Portugal	39°28.494'N 9°32.64'W	Present Study	Atlantic	1
676				Antennella similis (lineage 1) + A. secundaria (lineage 5)	359		Antennella secundaria Carrie Bow Cay, ca. 6 m - Belize	Antennella secundaria Carrie Bow Cay, ca. 6 m - Belize	MH212601				C.J. Moura	Hand	Carrie Bow Cay, ca. 6 m - Belize	16°47.384'N 88°04.664'W	Present Study	Atlantic	1
677					360		Antennella similis Bocas del Toro, 15-9 m - NW Panama	Antennella similis Bocas del Toro, 15-9 m - NW Panama	MH212624		STRI CJM65	861581	C.J. Moura	Hand	Gusapin, Bocas del Toro, 15-9 m - NW Panama	9°11.413'N 81°53.192'W	Present Study	Atlantic	1
678				Antennella similis - lineage 2	399		Antennella similis Miami (E Florida), 30-24 m - SE USA	Antennella similis Miami (E Florida), 30-24 m - SE USA	MH212626		USNM 1471927	861575	C.J. Moura	Hand	Orion Wreck, Miami, Florida, 30-24 m - SE USA	25°24.521'N 80°02.860'W	Present Study	Atlantic	1
679				Antennella similis - lineage 3	396		Antennella similis São Tomé + Príncipe + Escudo, 0-30 m - São Tomé and Príncipe & NW Panama (9)	Antennella similis Três Penedos, 0-5 m - Príncipe	MH212623		DOP C9430		C.J. Moura	Hand	Príncipe, 'Três Penedos', 0-5 m - São Tomé and Príncipe	1°36.227'N 7°19.614'E	Present Study	Atlantic	1
680					396		Antennella similis São Tomé + Príncipe + Escudo, 0-30 m - São Tomé and Príncipe & NW Panama (9)	Antennella similis Príncipe island, 6-2 m - São Tomé and Príncipe	MH212630		DOP C9419		C.J. Moura	Hand	Bom Bom islet, Príncipe island, 6-2 m - S. Tomé and Príncipe	1°42.055'N 7°24.186'E	Present Study	Atlantic	1
681					396	94	Antennella similis São Tomé + Príncipe + Escudo, 0-30 m - São Tomé and Príncipe & NW Panama (9)	Antennella similis Escudo Veraguas, 12-7 m - N Panama	MH212625	MH282663	STRI CJM69	861578	C.J. Moura	Hand	Bocas del Toro, off Burari, 12-7 m - NW Panama	9°04.316'N 81°45.091'W	Present Study	Atlantic	1
682					396	94	Antennella similis São Tomé + Príncipe + Escudo, 0-30 m - São Tomé and Príncipe & NW Panama (9)	Antennella similis São Tomé island, 15-6 m - São Tomé and Príncipe	MH212633	MH282664	DOP C9436		C.J. Moura	Hand	Lagoa Azul, São Tomé, 15-6 m - São Tomé and Príncipe	0°24.413'N 6°36.469'E	Present Study	Atlantic	1
683					396		Antennella similis São Tomé + Príncipe + Escudo, 0-30 m - São Tomé and Príncipe & NW Panama (9)	Antennella similis Príncipe island, 30-5 m - São Tomé and Príncipe	MH212631		DOP C9423		C.J. Moura	Hand	Galé islet, Príncipe, 30-5 m - São Tomé and Príncipe	1°43.489'N 7°22.850'E	Present Study	Atlantic	1
684					396		Antennella similis São Tomé + Príncipe + Escudo, 0-30 m - São Tomé and Príncipe & NW Panama (9)	Antennella similis Príncipe island, 0-7 m - São Tomé and Príncipe	MH212629		DOP C9428		C.J. Moura	Hand	Príncipe, 'Três Penedos', 0-7 m - São Tomé and Príncipe	1°36.218'N 7°19.617'E	Present Study	Atlantic	1
685					396		Antennella similis São Tomé + Príncipe + Escudo, 0-30 m - São Tomé and Príncipe & NW Panama (9)	Antennella similis Príncipe island, 0-5 m - São Tomé and Príncipe	MH212628		DOP C9442		C.J. Moura	Hand	Príncipe, 'Três Penedos', 0-5 m - São Tomé and Príncipe	1°36.236'N 7°19.635'E	Present Study	Atlantic	1
686					396		Antennella similis São Tomé + Príncipe + Escudo, 0-30 m - São Tomé and Príncipe & NW Panama (9)	Antennella similis São Tomé island, 7-10 m - São Tomé and Príncipe	MH212632		DOP C9433		C.J. Moura	Hand	Marzava Wreck, São Tomé, 7-10 m - São Tomé and Príncipe	0°24.799'N 6°41.084'E	Present Study	Atlantic	1
687					396		Antennella similis São Tomé + Príncipe + Escudo, 0-30 m - São Tomé and Príncipe & NW Panama (9)	Antennella similis São Tomé island, 18-5 m - São Tomé and Príncipe	MH212634		DOP C9435		C.J. Moura	Hand	Santana islet, São Tomé, 18-5 m - São Tomé and Príncipe	0°14.513'N 6°45.541'E	Present Study	Atlantic	1
688					397		Antennella similis Mosteiros, 12-6 m - Príncipe	Antennella similis Mosteiros, 12-6 m - Príncipe	MH212627		DOP C9448		C.J. Moura	Hand	Príncipe, Mosteiros, 12-6 m - São Tomé and Príncipe	1°41.026'N 7°28.318'E	Present Study	Atlantic	1
689				Antennella cf. peculiaris / similis (lineage 4)	394	92	Antennella cf. peculiaris/similis Escudo Veraguas, 28-18 m - N Panama	Antennella cf. peculiaris/similis Escudo Veraguas, 28-18 m - N Panama	MH212555	MH282654	STRI CJM63	861591	C.J. Moura	Hand	Isla Escudo Veraguas, 28-18 m - N Panama	9°13.176'N 81°57.506'W	Present Study	Atlantic	1
690					395	93	Antennella peculiaris Portobelo, 17-10 m - NE Panama	Antennella peculiaris Portobelo, 17-10 m - NE Panama	MH212586	MH282659	STRI CJM70	861589	C.J. Moura	Hand	Portobelo, Drake island, 17-10 m - NE Panama	9°34.000'N 79°40.998'W	Present Study	Atlantic	1
691				Antennella sp.	404		Antennella sp. Isla Tambor, 27-15 m - NE Panama	Antennella sp. Isla Tambor, 27-15 m - NE Panama	MH212635		STRI CJM74	861495	C.J. Moura	Hand	Isla Tambor (near Isla Grande), 27-15 m - N Caribe	9°38.768'N 79°33.886'W	Present Study	Atlantic	1
692				Halopteris alternata - lineage 1	412		Halopteris alternata Bocas del Toro, 6-8 m - NW Panama	Halopteris alternata Bocas del Toro, 6-8 m - NW Panama	MH212689		STRI CJM60	861720	C.J. Moura	Hand	Bocas del Toro, Isla Pajaros, 6-8 m - NW Panama	9°27.634'N 82°18.146'W	Present Study	Atlantic	1
693					410		Halopteris alternata Bocas del Toro, 15-5 m - NW Panama	Halopteris alternata Bocas del Toro, 15-5 m - NW Panama	MH212690		STRI CJM192		C.J. Moura	Hand	Bocas del Toro, Isla Platano, 15-5 m - NW Panama	9°07.766'N 81°48.577'W	Present Study	Atlantic	1
694					411		Halopteris alternata Bocas del Toro, 15-9 m - NW Panama	Halopteris alternata Bocas del Toro, 15-9 m - NW Panama	MH212691		STRI CJM62	861585	C.J. Moura	Hand	Bocas del Toro, Cayo Tigre, 15-9 m - NW Panama	9°15.427'N 81°56.532'W	Present Study	Atlantic	1
695				Halopteris alternata - lineage 2	407	84	Halopteris alternata Carrie Bow Cay, 6 m - Belize	Halopteris alternata Carrie Bow Cay, 6 m - Belize	MH212693	MH282686	USNM 1471939	861594	C.J. Moura	Hand	Carrie Bow Cay, ca. 6 m - Belize	16°47.384'N 88°04.664'W	Present Study	Atlantic	1
696					408		Halopteris alternata Carrie Bow Cay, 40-20 m - Belize	Halopteris alternata Carrie Bow Cay, 40-20 m - Belize	MH212694				C.J. Moura	Hand	near Carrie Bow Cay, Pinacles, 40-20 m - Belize	16°46.773'N 88°04.534'W	Present Study	Atlantic	1
697				Halopteris alternata - lineage 3	405	83	Halopteris alternata Mosteiros + Gale + Três Penedos + Boca de Joca, 12-6 m - Príncipe (5)	Halopteris alternata Mosteiros, 12-6 m - Príncipe	MH212702	MH282689	DOP C9447		C.J. Moura	Hand	Príncipe, Mosteiros, 12-6 m - São Tomé and Príncipe	1°41.026'N 7°28.318'E	Present Study	Atlantic	1
698					405		Halopteris alternata Mosteiros + Gale + Três Penedos + Boca de Joca, 12-6 m - Príncipe (5)	Halopteris alternata Três Penedos, 0-5 m - Príncipe	MH212707		DOP C9440		C.J. Moura	Hand	Príncipe, 'Três Penedos', 0-5 m - São Tomé and Príncipe	1°36.227'N 7°19.614'E	Present Study	Atlantic	1
699					405		Halopteris alternata Mosteiros + Gale + Três Penedos + Boca de Joca, 12-6 m - Príncipe (5)	Halopteris alternata Três Penedos, 0-7 m - Príncipe	MH212708		DOP C9427		C.J. Moura	Hand	Príncipe, 'Três Penedos', 0-7 m - São Tomé and Príncipe	1°36.218'N 7°19.617'E	Present Study	Atlantic	1
700					405		Halopteris alternata Mosteiros + Gale + Três Penedos + Boca de Joca, 12-6 m - Príncipe (5)	Halopteris alternata Bone de Joca, 25-10 m - Príncipe	MH212692		DOP C9417		C.J. Moura	Hand	Príncipe, Bone de Joca, 25-10 m - São Tomé and Príncipe	1°30.985'N 7°25.866'E	Present Study	Atlantic	1
701					405		Halopteris alternata Mosteiros + Gale + Três Penedos + Boca de Joca, 12-6 m - Príncipe (5)	Halopteris alternata Galé, 30-5 m - Príncipe	MH212696		DOP C9449	861714	C.J. Moura	Hand	Galé islet, Príncipe, 30-5 m - São Tomé and Príncipe	1°43.489'N 7°22.850'E	Present Study	Atlantic	1
702					406	82	Halopteris alternata Coiba, 25-7 m - SW Panama	Halopteris alternata Coiba, 25-7 m - SW Panama	MH212695	MH282687	STRI CJM64		C.J. Moura	Hand	Wahoo, Isla Canales, Coiba, 25-7 m - S Panama	7°41.783'N 81°36.874'W	Present Study	Pacific	1
703				Halopteris alternata - lineage 4	409		Halopteris alternata Miami + Glovers atoll, 30-16 m - Belize & SE USA (2)	Halopteris alternata Miami (Florida), 30-24 m - SE USA	MH212701		USNM 1471926		C.J. Moura	Hand	Orion Wreck, Miami, Florida, 30-24 m - SE USA	25°24.521'N 80°02.860'W	Present Study	Atlantic	1
704					409	85	Halopteris alternata Miami + Glovers atoll, 30-16 m - Belize & SE USA (2)	Halopteris alternata Glovers atoll, 30-16 m - Belize	MH212697	MH282688	USNM 1471948		C.J. Moura	Hand	Glovers atoll, 30-16 m - Belize	16°44.358'N 87°48.224'W	Present Study	Atlantic	1
705				Halopteris alternata - lineage 5	430		Halopteris alternata Glovers atoll + S. Tomé + Ilhabela, 3-30 m - Belize, São Tomé and Príncipe & Brazil (3)	Halopteris alternata S. Tomé, 3 m - S. Tomé and Príncipe	MH212704		DOP C9438		C.J. Moura	Hand	Ilhéu das Cabras, 3 m - S. Tomé	0°24.572'N 6°42.906'E	Present Study	Atlantic	1
706					430		Halopteris alternata Glovers atoll + S. Tomé + Ilhabela, 3-30 m - Belize, São Tomé and Príncipe & Brazil (3)	Halopteris alternata Ilhabela - Brazil	DQ855939						Ilhabela, Parcel da Praia Grande - Brazil		Leclère et al. 2007	Atlantic	1
707					430		Halopteris alternata Glovers atoll + S. Tomé + Ilhabela, 3-30 m - Belize, São Tomé and Príncipe & Brazil (3)	Halopteris alternata Glovers atoll, 30-17 m - Belize	MH212698		USNM 1471952		C.J. Moura	Hand	Glovers atoll, SW Key, 30-17 m - Belize	16°42.542'N 87°51.704'W	Present Study	Atlantic	1
708					428		Halopteris alternata Alagoas - Brazil	Halopteris alternata Alagoas - Brazil	KT266620		MZUSP 1662		A.C. Marques		Praia do Niquim, Barra do S. Miguel, Alagoas - Brazil	9°49.998'N 35°53.082'W	Maronna et al. 2016	Atlantic	1
709					429		Halopteris alternata S. Tomé, Selvagens, Lido, Portobelo, Isla del Coco, 6-24 m - S. Tomé & Selvagens & Madeira & NE Panama & W Costa Rica (5)	Halopteris alternata S. Tomé, 16-6 m - S. Tomé and Príncipe	MH212705		DOP C9439		C.J. Moura	Hand	Lagoa Azul, São Tomé, 16-6 m - São Tomé and Príncipe	0°24.413'N 6°36.469'E	Present Study	Atlantic	1
710					429		Halopteris alternata S. Tomé, Selvagens, Lido, Portobelo, Isla del Coco, 6-24 m - S. Tomé & Selvagens & Madeira & NE Panama & W Costa Rica (5)	Halopteris alternata Isla del Coco - W Costa Rica	MH212699		MZUCR 1973	861717	R. Vargas		Silverado, Isla del Coco, Puntarenas - Costa Rica		Present Study	Pacific	1
711					429		Halopteris alternata S. Tomé, Selvagens, Lido, Portobelo, Isla del Coco, 6-24 m - S. Tomé & Selvagens & Madeira & NE Panama & W Costa Rica (5)	Halopteris alternata Selvagem Pequena, 15 m - Selvagens	MH212706		MNHNC M@rbis277		EMEPC/M@rBis/SELVAGENS2010	Hand	Selvagem Pequena, Stn. S10P4ST25K312, 15 m - Selvagens	30°01.657'N 16°01.706'W	Present Study	Atlantic	1
712					429		Halopteris alternata S. Tomé, Selvagens, Lido, Portobelo, Isla del Coco, 6-24 m - S. Tomé & Selvagens & Madeira & NE Panama & W Costa Rica (5)	Halopteris alternata Lido, 10-15 m - Madeira	MH212700		DBUA 1916.01		C.J. Moura	Hand	Madeira Island, Lido, Bxa do Carneiro, 10-15 m - Madeira	32°38.127'N 16°55.909'W	Present Study	Atlantic	1
713					429		Halopteris alternata S. Tomé, Selvagens, Lido, Portobelo, Isla del Coco, 6-24 m - S. Tomé & Selvagens & Madeira & NE Panama & W Costa Rica (5)	Halopteris alternata Portobelo, 24-12 m - NE Panama	MH212703			861597	C.J. Moura	Hand	Portobelo, 'Chicken point', 24-12 m - N Panama	9°32.167'N 79°41.276'W	Present Study	Atlantic	1
714				Halopteris carinata	417	77	Halopteris carinata Farallon + Escudo + Bocas del Toro, 5-28 m - NE & NW Panama (5)	Halopteris carinata Farallon, 15-5 m - NE Panama	MH212718	MH282696	STRI CJM71		C.J. Moura	Hand	Farallon, off Guaira, 25-15 m - NE Panama	9°38.674'N 79°38.136'W	Present Study	Atlantic	1
715					417	79	Halopteris carinata Farallon + Escudo + Bocas del Toro, 5-28 m - NE & NW Panama (5)	Halopteris carinata Escudo Veraguas, 28-18 m - N Panama	MH212717	MH282695	STRI CJM76		C.J. Moura	Hand	Isla Escudo Veraguas, 28-18 m - N Panama	9°13.176'N 81°57.506'W	Present Study	Atlantic	1
716					417	78	Halopteris carinata Farallon + Escudo + Bocas del Toro, 5-28 m - NE & NW Panama (5)	Halopteris carinata Bocas del Toro, 26-15 m - NW Panama	MH212713	MH282692	STRI CJM68		C.J. Moura	Hand	Bocas del Toro, Piedra Tigre, 26-15 m - Panama	9°13.117'N 81°56.776'W	Present Study	Atlantic	1
717					417	76	Halopteris carinata Farallon + Escudo + Bocas del Toro, 5-28 m - NE & NW Panama (5)	Halopteris carinata Bocas del Toro, 6-8 m - NW Panama	MH212710	MH282693	STRI CJM57		C.J. Moura	Hand	Bocas del Toro, Isla Pajaros, 6-8 m - NW Panama	9°27.634'N 82°18.146'W	Present Study	Atlantic	1
718					417	77	Halopteris carinata Farallon + Escudo + Bocas del Toro, 5-28 m - NE & NW Panama (5)	Halopteris carinata Bocas del Toro, 14-8 m - NW Panama	MH212712	MH282691	STRI CJM66		C.J. Moura	Hand	Bocas del Toro, Cayo Tigre, 14-8 m - NW Panama	9°12.758'N 81°54.985'W	Present Study	Atlantic	1
719					419	74	Halopteris carinata Bocas del Toro, 12-7 m - Panama	Halopteris carinata Bocas del Toro, 12-7 m - Panama	MH212711	MH282690	STRI CJM61		C.J. Moura	Hand	Bocas del Toro, Bastimentos, 12-7 m - NW Panama	9°21.418'N 82°11.020'W	Present Study	Atlantic	1
720					418	75	Halopteris carinata Isla Tambor, 27-15 m - NE Panama	Halopteris carinata Isla Tambor, 27-15 m - NE Panama	MH212721	MH282699	STRI CJM72		C.J. Moura	Hand	Isla Tambor (near Isla Grande), 15-10 m - NE Panama	9°38.768'N 79°33.886'W	Present Study	Atlantic	1
721					420		Halopteris carinata Carrie Bow Cay, 25-15 m - Belize	Halopteris carinata Carrie Bow Cay, 25-15 m - Belize	MH212715		USNM 1471936		C.J. Moura	Hand	Carrie Bow Cay, 25-15 m - Belize	16°48.743'N 88°04.685'W	Present Study	Atlantic	1
722					423	81	Halopteris carinata Carrie Bow Cay, 40-20 m - Belize	Halopteris carinata Carrie Bow Cay, 40-20 m - Belize	MH212716	MH282694			C.J. Moura	Hand	Carrie Bow Cay, 40-20 m - Belize	16°46.049'N 88°04.448'W	Present Study	Atlantic	1
723					421		Halopteris carinata Jupiter (E Florida), 30 m - SE USA	Halopteris carinata Jupiter (E Florida), 30 m - SE USA	MH212722		FAU HBOI 7-XI-95-2-15		K. Borges, K. Janda, H. Seimon	Hand	Jupiter (E Florida), Juno Ledge, 30 m - SE USA	26°52.000'N 80°00.000'W	Present Study	Atlantic	1
724					422		Halopteris carinata West Palm Beach + Miami (E Florida), 27-15 m - SE USA (2)	Halopteris carinata West Palm Beach (E Florida), 27 m - SE USA	MH212709		FAU 30-III-88-3-6V		J. Reed, S. Viada	Hand	West Palm Beach (E Florida), reef north of North Inlet, 27 m - SE USA		Present Study	Atlantic	1
725					422		Halopteris carinata West Palm Beach + Miami (E Florida), 27-15 m - SE USA (2)	Halopteris carinata Miami (Florida), 15 m - SE USA	MH212723		USNM 1471923		C.J. Moura	Hand	Biscayne wreck, Miami (Florida), 15 m - SE USA	25°42.158'N 80°05.181'W	Present Study	Atlantic	1
726					426		Halopteris carinata Alagoas - Brazil	Halopteris carinata Alagoas - Brazil	KT266619		MZUSP 1681		A.C. Marques	Hand	Praia do Francês, Alagoa - Brazil	9°46.218'S 35°50.370'W	Maronna et al. 2016	Atlantic	1
727					427		Halopteris carinata Honduras	Halopteris carinata Honduras	DQ855919		MHNG-INVE-35473				Honduras		Leclère et al. 2007	Atlantic	1
728					424	80	Halopteris carinata Glovers atoll + Carrie Bow Cay, 15-30 m - Belize (3)	Halopteris carinata Glovers atoll, 30-17 m - Belize	MH212720	MH282697	USNM 1471954		C.J. Moura	Hand	Glovers atoll, SW Key, 30-17 m - Belize	16°42.542'N 87°51.704'W	Present Study	Atlantic	1
729					424	80	Halopteris carinata Glovers atoll + Carrie Bow Cay, 15-30 m - Belize (3)	Halopteris carinata Glovers atoll, 30-17 m - Belize	MH212719	MH282698	USNM 1471949		C.J. Moura	Hand	Glovers atoll, 30-17 m - Belize	16°44.358'N 87°48.224'W	Present Study	Atlantic	1
730					424		Halopteris carinata Glovers atoll + Carrie Bow Cay, 15-30 m - Belize (3)	Halopteris carinata Carrie Bow Cay, 25-15 m - Belize	MH212714		USNM 1471933		C.J. Moura	Hand	Carrie Bow Cay, 25-15 m - Belize	16°48.743'N 88°04.685'W	Present Study	Atlantic	1
731					425		Halopteris carinata Pinacles, 40-20 m - Belize	Halopteris carinata Pinacles, 40-20 m - Belize	MH212724		USNM 1471958		C.J. Moura	Hand	Pinacles, 40-20 m - Belize	16°46.773'N 88°04.534'W	Present Study	Atlantic	1
732				Halopteris catharina	385		Halopteris catharina V. Castelo + Mercator MV, 25-355 m - N Portugal & Gulf of Cadiz (2)	Halopteris catharina V. Castelo, 25-33 m - N Portugal	MH212726		DBUA 1905.01		C.J. Moura	Hand	Off Viana do Castelo, 25-33 m - NW Portugal	41°37.379'N 8°53.805'W	Present Study	Atlantic	1
733					385		Halopteris catharina V. Castelo + Mercator MV, 25-355 m - N Portugal & Gulf of Cadiz (2)	Halopteris catharina Mercator MV, 355 m - Gulf of Cadiz	MH212725						Mercator mud volcano, 355 m - Gulf of Cadiz		Present Study	Atlantic		1
734					386		Halopteris catharina Lundy Island, 5-35 m - UK	Halopteris catharina Lundy Island, 5-35 m - UK	AM888323		DBUA 942.01		J.H. Spencer	Hand	Lundy Island, 5-35 m - UK		Moura et al. 2008	Atlantic	1
735					387		Halopteris catharina Roscoff - N France	Halopteris catharina Roscoff - N France	DQ855920						Roscoff - N France		Leclère et al. 2007	Atlantic	1
736				Halopteris diaphana - lineage 1	446		Halopteris diaphana La Cornuda, 20-10 m - Costa Rica	Halopteris diaphana La Cornuda, 20-10 m - Costa Rica	MH212739		MZUCR 2469		C.J. Moura	Hand	Bahia Junquillal, Bajo La Cornuda, 20-10 m - NW Costa Rica	11°00.720'N 85°45.187'W	Present Study	Pacific	1
737					445	100	Halopteris diaphana Pedasi, 15-5 m - S Panama	Halopteris diaphana Pedasi, 15-5 m - S Panama	MH212744	MH282702		861723	C.J. Moura	Hand	Pedasi, Frailes island, near Venao, 15-5 m - S Panama	7°24.097'N 80°10.007'W	Present Study	Pacific	1
738				Halopteris diaphana - lineage 2	442		Halopteris diaphana Madalena do Mar + Machico, 5-9 m - Madeira (2)	Halopteris diaphana Madalena do Mar, 5-9 m - Madeira	MH212743		DBUA 1901.03		C.J. Moura	Hand	Madeira Island, Madalena do Mar, 5-9 m - Madeira	32°42.166'N 17°08.385'W	Present Study	Atlantic	1
739					442		Halopteris diaphana Madalena do Mar + Machico, 5-9 m - Madeira (2)	Halopteris diaphana Machico, 6-8 m - Madeira	MH212741		DBUA 1901.04		C.J. Moura	Hand	Machico, 18-24 m - Madeira	32°41.333'N 16°46.248'W	Present Study	Atlantic	1
740					443		Halopteris diaphana Garajau, 15-3 m - Madeira	Halopteris diaphana Garajau, 15-3 m - Madeira	MH212737		DBUA 1901.05		C.J. Moura	Hand	Garajau, 15-3 m - Madeira	32°38.217'N 16°51.242'W	Present Study	Atlantic	1
741				Halopteris diaphana - lineage 3	447		Halopteris diaphana Ribeira Brava, 3-8 m - Madeira	Halopteris diaphana Ribeira Brava, 3-8 m - Madeira	MH212745		DBUA 1901.02		C.J. Moura	Hand	Ribeira Brava, fishing port, 3-8 m - Madeira	32°40.086'N 17°03.781'W	Present Study	Atlantic	1
742				Halopteris diaphana - lineage 4	437		Halopteris diaphana Benidorm, 8-26 m - S Spain	Halopteris diaphana Benidorm, 8-26 m - S Spain	MH212729		DBUA 1903.01		C.J. Moura	Hand	Benidorm, La llosa island, 8-26 m - S Spain	38°29.914'N 0°07.746'W	Present Study	Mediterranean	1
743					441	98	Halopteris diaphana Banyuls-sur-Mer - S France	Halopteris diaphana Banyuls-sur-Mer - S France	MH212728	MH282700			P. Schuchert	Hand	Banyuls - S France		Present Study	Mediterranean	1
744					440		Halopteris diaphana Faial + Lagos + Berlengas, 1-14 m - Azores & S,W Portugal (3)	Halopteris diaphana Faial, 5 m - Azores	MH212733		DOP C9486		C.J. Moura	Hand	Entre-Montes, Faial, 5 m - Azores	38°31.368'N 28°37.309'W	Present Study	Atlantic	1
745					440		Halopteris diaphana Faial + Lagos + Berlengas, 1-14 m - Azores & S,W Portugal (3)	Halopteris diaphana Lagos, 1-8 m - S Portugal	MH212740		DBUA 1900.01		C.J. Moura	Hand	Lagos, Ponta da Piedade, 1-8 m - S Portugal	37°04.753'N 8°40.088'W	Present Study	Atlantic	1
746					440		Halopteris diaphana Faial + Lagos + Berlengas, 1-14 m - Azores & S,W Portugal (3)	Halopteris diaphana Berlenga, 5-14 m - W Portugal	MH212730		DBUA 1904.01		C.J. Moura	Hand	Berlengas, Berlenga Island, 5-14 m - W Portugal	39°24.540'N 9°30.708'W	Present Study	Atlantic	1
747					438		Halopteris diaphana Algarve + Alentejo + Faial + Madeira, 1-37 m - S,SW Portugal & Madeira & Azores (7)	Halopteris diaphana Sines, 10-15 m - SW Portugal	MH212748		DBUA 1900.02	861760	C.J. Moura	Hand	Sines, outside harbour, 10-15 m - SW Portugal	37°56.323'N 8°53.330'W	Present Study	Atlantic	1
748					438		Halopteris diaphana Algarve + Alentejo + Faial + Madeira, 1-37 m - S,SW Portugal & Madeira & Azores (7)	Halopteris diaphana Carvoeiro, 1-8 m - S Portugal	MH212732		DBUA 1900.04		C.J. Moura	Hand	Lagoa, Carvoeiro, 1-8 m - S Portugal	37°05.419'N 8°27.269'W	Present Study	Atlantic	1
749					438		Halopteris diaphana Algarve + Alentejo + Faial + Madeira, 1-37 m - S,SW Portugal & Madeira & Azores (7)	Halopteris diaphana Sagres, 5-25 m - S Portugal	MH212747		DBUA 1900.05		C.J. Moura	Hand	Sagres, pontoon 'Estacao Salva-vidas', 5-25 m - S Portugal	37°00.696'N 8°55.458'W	Present Study	Atlantic	1
750					438	99	Halopteris diaphana Algarve + Alentejo + Faial + Madeira, 1-37 m - S,SW Portugal & Madeira & Azores (7)	Halopteris diaphana Faial, 37 m - Azores	MH212734	MH282701	DOP C9907		C.J. Moura	Hand	Espalamaca, Horta, Faial, 37 m - Azores	38°32.678'N 28°36.065'W	Present Study	Atlantic	1
751					438		Halopteris diaphana Algarve + Alentejo + Faial + Madeira, 1-37 m - S,SW Portugal & Madeira & Azores (7)	Halopteris diaphana Sagres, 2-18 m - S Portugal	MH212746		DBUA 1900.06		C.J. Moura	Hand	Sagres, Ponta dos Caminhos, 2-18 m - S Portugal	37°01.21°N 8°54.33'W	Present Study	Atlantic	1
752					438		Halopteris diaphana Algarve + Alentejo + Faial + Madeira, 1-37 m - S,SW Portugal & Madeira & Azores (7)	Halopteris diaphana Madalena do Mar, 5-8 m - Madeira	MH212742		DBUA 1901.03		C.J. Moura	Hand	Madalena do Mar, 5-9 m - Madeira	32°42.166'N 17°08.385'W	Present Study	Atlantic	1
753					438		Halopteris diaphana Algarve + Alentejo + Faial + Madeira, 1-37 m - S,SW Portugal & Madeira & Azores (7)	Halopteris diaphana Aljezur, 2-11 m - SW Portugal	MH212727		DBUA 1900.07		C.J. Moura	Hand	Aljezur, islander, 2-11 m - SW Portugal	37°10.158'N 8°54.226'W	Present Study	Atlantic	1
754					439		Halopteris diaphana Flores + Sines, 10-15 m - Azores & SW Portugal (2)	Halopteris diaphana Flores, 10-15 m - Azores	MH212735		DBUA 1902.01		C.J. Moura	Hand	Flores island, 10-15 m - Azores	39°28.531'N 31°8.479'W	Present Study	Atlantic	1
755					439		Halopteris diaphana Flores + Sines, 10-15 m - Azores & SW Portugal (2)	Halopteris diaphana Sines, 10-15 m - SW Portugal	MH212749		DBUA 1900.03		C.J. Moura	Hand	Sines, outside harbour, 10-15 m - SW Portugal	37°56.323'N 8°53.330'W	Present Study	Atlantic	1
756					435		Halopteris diaphana Mallorca - S Spain	Halopteris diaphana Mallorca - S Spain	DQ855921		MHNG-INVE-30116				Cala Murada, Mallorca - S Spain		Leclère et al. 2007	Mediterranean	1
757					433		Halopteris diaphana Flores, 10-15 m - Azores	Halopteris diaphana Flores, 10-15 m - Azores	MH212736		DBUA 1902.01		C.J. Moura	Hand	Flores island, 10-15 m - Azores	39°28.531'N 31°8.479'W	Present Study	Atlantic	1
758					434		Halopteris diaphana Horta, Faial, 3-18 m - Azores	Halopteris diaphana Horta, Faial, 3-18 m - Azores	MH212738		DBUA 1902.03		C.J. Moura	Hand	Faial island, near Horta, Entre Montes, 3-18 m - Azores	38°31.800'N 28°37.662'W	Present Study	Atlantic	1
759					436		Halopteris diaphana Berlenga, 5-16 m - W Portugal	Halopteris diaphana Berlenga, 5-16 m - W Portugal	MH212731		DBUA 1904.02		C.J. Moura	Hand	Berlenga Island, Ilhéu do Soldado, 5-16 m - W Portugal	39°24.981'N 9°30.784'W	Present Study	Atlantic	1
760				Halopteris geminata	390		Halopteris geminata E Florida, 732-469 m - SE USA (2)	Halopteris geminata E Florida, 573-469 m - SE USA	MH212750		FAU 29-IX-11-2-7		J. Reed	ROV: Kraken 2 - 24	E Florida, Pourtalès Terrace CHAPC, Lophelia Reef and wall south of Marathon Sinkhole, 573-469 m - SE USA	24°14.310'N 80°54.930'W	Present Study	Atlantic		1
761					390		Halopteris geminata E Florida, 732-469 m - SE USA (2)	Halopteris geminata E Florida, 760-732 m - SE USA	MH212753		USNM 1473810		JSLII-2009	Submersible	E Florida, Stn. JSLII-2009-Atl-3701, 760-732 m - SE USA	28°47.584'N 79°37.311'W	Present Study	Atlantic		1
762					391		Halopteris geminata E Florida, 730-684 m - SE USA (2)	Halopteris geminata E Florida, 709-684 m - SE USA	MH212751		USNM 1467798		JSLII-2009	Submersible	E Florida, Stn. JSLII-2009-Atl-3721, 709-684 m - SE USA	28°02.469'N 79°36.887'W	Present Study	Atlantic		1
763					391		Halopteris geminata E Florida, 730-684 m - SE USA (2)	Halopteris geminata E Florida, 730-726 m - SE USA	MH212752		USNM 1473821		JSLII-2009	Submersible	Off Cape Canaveral (E Florida), Stn. JSLII-2009-Atl-3704, 726-730 m - SE USA	28°28.050'N 79°38.272'W	Present Study	Atlantic		1
764				Halopteris liechtensternii	415		Halopteris liechtensternii Mallorca - S Spain	Halopteris liechtensternii Mallorca - S Spain	AY787888		MHNG-INVE-29751				Cala Murada, Mallorca - S Spain		Cunningham (EMBL submission)	Mediterranean	1
765					416		Halopteris liechtensternii Sagres, 1-15 m - S Portugal	Halopteris liechtensternii Sagres, 1-15 m - S Portugal	MH212754				C.J. Moura	Hand	Sagres, Ilhas do Martinhal, 1-15 m - S Portugal	37°00.897'N 8°55.080'W	Present Study	Atlantic	1
766				Halopteris minuta	450		Halopteris minuta Devonport - New Zealand (2)	Halopteris minuta Devonport - New Zealand	MF784522		MHNG-INVE-88252				Cheltenham Beach, Devonport - New Zealand	36°49.152'S 174°48.408'E	Schuchert (EMBL submission)	Pacific	1
767					450		Halopteris minuta Devonport - New Zealand (2)	Halopteris minuta Devonport - New Zealand	AY787912		MHNG-INVE-25073				Cheltenham Beach, Devonport - New Zealand		Cunningham (EMBL submission)	Pacific	1
768				Halopteris sp.	413		Halopteris sp. Banyuls-sur-Mer - S France	Halopteris sp. Banyuls-sur-Mer - S France	DQ855922		MHNG-INVE-30117				Anse de Paulilles, Banyuls-sur-Mer - S France		Leclère et al. 2007	Mediterranean	1
769				Halopteris schucherti	451		Halopteris schucherti Punta Huinay - Chile	Halopteris schucherti Punta Huinay - Chile	KP776814		MHNG-INVE-35930				Punta Huinay, Comao - Chile	42°22.200'S 72°25.800'W	Schuchert (EMBL submission)	Pacific	1
770				Halopteris tenella	444		Halopteris tenella Brazil	Halopteris tenella Brazil	DQ855938		AL575				Brazil		Leclère et al. 2007	Atlantic	1
771				Halopteris violae	448	101	Halopteris violae Panama City, 7-2 m - S Panama	Halopteris violae Panama City, 7-2 m - S Panama	MH212756	MH282703	STRI CJM67	861728	C.J. Moura	Hand	El Peñon de Chame, off Panama City, 7-2 m - S Panama	8°44.583'N 79°34.614'W	Present Study	Pacific	1
772				Halopteris sibogae	414		Halopteris sibogae Gili, 4 m - Indonesia	Halopteris sibogae Gili, 4 m - Indonesia	MH212755			861670	C.J. Moura	Hand	Gili Trawavan, 4 m - Indonesia		Present Study	Pacific	1
773				Monostaechas quadridens - lineage 1	381		Monostaechas quadridens La Cornuda, 20-10 m - NW Costa Rica	Monostaechas quadridens La Cornuda, 20-10 m - NW Costa Rica	MH212884			861599	C.J. Moura	Hand	Bahia Junquillal, Bajo La Cornuda, 20-10 m - NW Costa Rica	11°00.720'N 85°45.187'W	Present Study	Pacific	1
774				Monostaechas quadridens - lineage 2	376		Monostaechas quadridens Santa Catarina - Brazil	Monostaechas quadridens Santa Catarina - Brazil	KT266627		MZUSP 4632		E. Ale		Ilhas Moleques do Sul, Florianopolis, Santa Catarina - Brazil	27°13.680'S 48°25.980'W	Maronna et al. 2016	Atlantic	1
775				Monostaechas quadridens - lineage 3	373		Monostaechas quadridens Isla Uvita, 16-13 m - Costa Rica	Monostaechas quadridens Isla Uvita, 16-13 m - Costa Rica	MH212887		MZUCR 2464	861602	C.J. Moura	Hand	Isla Uvita (north), 13-16 m - SE Costa Rica	9°59.767'N 83°00.787'W	Present Study	Atlantic	1
776					374		Monostaechas quadridens Glovers atoll, 30-17 m - Belize	Monostaechas quadridens Glovers atoll, 30-17 m - Belize	MH212886		USNM 1471946		C.J. Moura	Hand	Glovers atoll, 30-16 m - Belize	16°44.358'N 87°48.224'W	Present Study	Atlantic	1
777				Monostaechas quadridens - lineage 4	375		Monostaechas quadridens Isla Uvita, 16-24 m - Costa Rica	Monostaechas quadridens Isla Uvita, 16-24 m - Costa Rica	MH212888		MZUCR 2467	861604	C.J. Moura	Hand	Isla Uvita (east), 16-24 m - E Costa Rica	9°59.765'N 83°00.488'W	Present Study	Atlantic	1
778				Monostaechas quadridens - lineage 5	379	91	Monostaechas quadridens Lido, 10-15 m - Madeira	Monostaechas quadridens Lido, 10-15 m - Madeira	MH212889	MH282744	DBUA 1918.03		C.J. Moura	Hand	Madeira Island, Lido, Bxa do Carneiro, 10-15 m - Madeira	32°38.127'N 16°55.909'W	Present Study	Atlantic	1
779					377		Monostaechas quadridens Funchal naval club, 13-3 m - Madeira	Monostaechas quadridens Funchal naval club, 13-3 m - Madeira	MH212885		DBUA 1918.02		C.J. Moura	Hand	Lido, Funchal naval club, 3-13 m - Madeira	32°38.046'N 16°56.351'W	Present Study	Atlantic	1
780					378		Monostaechas quadridens Madalena do Mar, 5-9 m - Madeira	Monostaechas quadridens Madalena do Mar, 5-9 m - Madeira	MH212890		DBUA 1918.01	861607	C.J. Moura	Hand	Madeira Island, Madalena do Mar, 5-9 m - Madeira	32°42.166'N 17°08.385'W	Present Study	Atlantic	1
781				Monostaechas sp.	380		Monostaechas sp. San Juan del Sur, 15 m - Nicaragua	Monostaechas sp. San Juan del Sur, 15 m - Nicaragua	MH212896		DOP C9912	861498	C.J. Moura	Hand	San Juan del Sur, Russian wreck, 15 m - Nicaragua	11°11.134'N 85°49.721'W	Present Study	Pacific	1
782				Monostaechas sp.	392		Monostaechas sp. off Panama City, 12-4 m - S Panama	Monostaechas sp. off Panama City, 12-4 m - S Panama	MH212894		STRI CJM73	861501	C.J. Moura	Hand	Taboguilla, off Panama City, 12-4 m - S Panama	8°48.099'N 79°31.272'W	Present Study	Pacific	1
783				Polyplumaria flabellata - lineage 1	464	102	Polyplumaria flabellata Mar da Prata, 96 m - Azores	Polyplumaria flabellata Mar da Prata, 96 m - Azores	MH213016	MH282773	DOP C7347		R/V Arquipélago	Palangre de fundo	Mar da Prata, 96 m - Azores	37°04.722'N 25°06.564'W	Present Study	Atlantic	1
784					463	103	Polyplumaria flabellata Princesa Alice Bank + Azores Bank + Serreta + Terceira + Mar da Prata, 210-430 m - Azores (5)	Polyplumaria flabellata Princesa Alice Bank, 280 m - Azores	MH213024	MH282774	DOP C4479		F/V Flor da Horta	Palangre de fundo	Princesa Alice Bank, Stn. TB/56/FDH/2010, 280 m - Azores	37°44.220'N 28°56.160'W	Present Study	Atlantic		1
785					463		Polyplumaria flabellata Princesa Alice Bank + Azores Bank + Serreta + Terceira + Mar da Prata, 210-430 m - Azores (5)	Polyplumaria flabellata Serreta volcano, 430 m - Azores	MH213029		DOP C7176		F/V Atalante	Draga de arrasto	Serreta volcano, 430 m - Azores	38°47.640'N 27°28.320'W	Present Study	Atlantic		1
786					463		Polyplumaria flabellata Princesa Alice Bank + Azores Bank + Serreta + Terceira + Mar da Prata, 210-430 m - Azores (5)	Polyplumaria flabellata Terceira, 301-345 m - Azores	MH213032		DOP C2208		R/V Arquipélago	Palangre de fundo	Terceira, 301-345 m - Azores	38°38.400'N 27°01.200'W	Present Study	Atlantic		1
787					463		Polyplumaria flabellata Princesa Alice Bank + Azores Bank + Serreta + Terceira + Mar da Prata, 210-430 m - Azores (5)	Polyplumaria flabellata Mar da Prata, 210-237 m - Azores	MH213019		DOP C2167				Mar da Prata, 210 m - Azores	37°09.000'N 25°43.800'W	Present Study	Atlantic		1
788					463		Polyplumaria flabellata Princesa Alice Bank + Azores Bank + Serreta + Terceira + Mar da Prata, 210-430 m - Azores (5)	Polyplumaria flabellata Azores Bank, 229 m - Azores	MH213002		DOP C4038		F/V Flor da Horta	Palangre de fundo	Azores Bank, 229 m - Azores	37°54.420'N 29°10.140'W	Present Study	Atlantic		1
789					456		Polyplumaria flabellata Azores Bank, 219-329 m - Azores	Polyplumaria flabellata Azores Bank, 219-329 m - Azores	MH213001		DOP C2120		Andreia Henriques		Azores Bank, 219-329 m - Azores		Present Study	Atlantic		1
790					459		Polyplumaria flabellata Azores Bank, 354 m - Azores	Polyplumaria flabellata Azores Bank, 354 m - Azores	MH213005		DOP C6566		F/V Mestre Bobicha	Palangre de fundo	Azores Bank, 354 m - Azores	38°07.800'N 28°58.980'W	Present Study	Atlantic		1
791					457		Polyplumaria flabellata Condor Bank, 442 m - Azores	Polyplumaria flabellata Condor Bank, 442 m - Azores	MH213011		DOP C9057		R/V Gago Coutinho	ROV Luso	Condor Bank, 442 m - Azores	38°31.920'N 28°59.280'W	Present Study	Atlantic		1
792					462		Polyplumaria flabellata Mar da Prata, 124 m - Azores	Polyplumaria flabellata Mar da Prata, 124 m - Azores	MH213017		DOP C7323		R/V Arquipélago	Palangre de fundo	Mar da Prata, 124 m - Azores	37°00.192'N 25°01.923'W	Present Study	Atlantic			1
793					455		Polyplumaria flabellata Princesa Alice Bank, 182-365 m - Azores	Polyplumaria flabellata Princesa Alice Bank, 182-365 m - Azores	MH213021		DOP C2005		F/V Neuza Mar	Palangre de fundo	Princesa Alice Bank, 182-365 m - Azores	37°54.000'N 29°01.680'W	Present Study	Atlantic		1
794					454		Polyplumaria flabellata S. Miguel + Terceira + S. Jorge + Mar da Prata + P. Alice Bank + Condor Bank + Azores Bank, 170-1153 m - Azores (10)	Polyplumaria flabellata Condor Bank, 222-1153 m - Azores	MH213009		DOP C4503		R/V Arquipélago	Palangre de fundo	Condor Bank, 222-1153 m - Azores	38°28.56'W 29°01.020'W	Present Study	Atlantic		1
795					454		Polyplumaria flabellata S. Miguel + Terceira + S. Jorge + Mar da Prata + P. Alice Bank + Condor Bank + Azores Bank, 170-1153 m - Azores (10)	Polyplumaria flabellata S. Jorge, 188 m - Azores	MH213026		DOP C2700		R/V Arquipélago ; I. Sampaio	Palangre de fundo	S. Jorge, 188 m - Azores	39°07.200'N 28°00.000'W	Present Study	Atlantic			1
796					454		Polyplumaria flabellata S. Miguel + Terceira + S. Jorge + Mar da Prata + P. Alice Bank + Condor Bank + Azores Bank, 170-1153 m - Azores (10)	Polyplumaria flabellata S. Miguel, 259-356 m - Azores	MH213028		DOP C5923		R/V Arquipélago ; M. Girolamo	Covos	Mosteiros, S. Miguel, 259-356 m - Azores	37°53.340'N 25°52.680'W	Present Study	Atlantic		1
797					454		Polyplumaria flabellata S. Miguel + Terceira + S. Jorge + Mar da Prata + P. Alice Bank + Condor Bank + Azores Bank, 170-1153 m - Azores (10)	Polyplumaria flabellata Mar da Prata, 174-792 m - Azores	MH213018		DOP C2152		R/V Arquipélago ; C. Dias	Palangre de fundo	Mar da Prata, 174-792 m - Azores	37°36.600'N 25°53.400'W	Present Study	Atlantic		1
798					454		Polyplumaria flabellata S. Miguel + Terceira + S. Jorge + Mar da Prata + P. Alice Bank + Condor Bank + Azores Bank, 170-1153 m - Azores (10)	Polyplumaria flabellata Terceira, 199 m - Azores	MH213031		DOP C5327		R/V Arquipélago ; I. Sampaio	Palangre de fundo	Terceira, 199 m - Azores	38°50.280'N 27°10.800'W	Present Study	Atlantic		1
799					454		Polyplumaria flabellata S. Miguel + Terceira + S. Jorge + Mar da Prata + P. Alice Bank + Condor Bank + Azores Bank, 170-1153 m - Azores (10)	Polyplumaria flabellata Azores Bank, 554 m - Azores	MH213006		DOP C4836		F/V Mestre Bobicha ; T. Bento	Palangre de fundo	Azores Bank, 554 m - Azores	38°15.840'N 29°25.440'W	Present Study	Atlantic		1
800					454		Polyplumaria flabellata S. Miguel + Terceira + S. Jorge + Mar da Prata + P. Alice Bank + Condor Bank + Azores Bank, 170-1153 m - Azores (10)	Polyplumaria flabellata Princess Alice Bank, 201-393 m - Azores	MH213022		DOP C4164		Flor da Horta ; T. Bento	Palangre de fundo	Princess Alice Bank, 201-393 m - Azores	37°55.200'N 29°09.180'W	Present Study	Atlantic		1
801					454		Polyplumaria flabellata S. Miguel + Terceira + S. Jorge + Mar da Prata + P. Alice Bank + Condor Bank + Azores Bank, 170-1153 m - Azores (10)	Polyplumaria flabellata Princess Alice Bank, 475 m - Azores	MH213025		DOP C6594		F/V Santo Onofre ; T. Bento	Palangre de fundo	Princess Alice Bank, 475 m - Azores	37°12.240'N 29°26.820'W	Present Study	Atlantic		1
802					454		Polyplumaria flabellata S. Miguel + Terceira + S. Jorge + Mar da Prata + P. Alice Bank + Condor Bank + Azores Bank, 170-1153 m - Azores (10)	Polyplumaria flabellata Princess Alice Bank, 254-329 m - Azores	MH213023		DOP C8121			Palangre de fundo	Princess Alice Bank, 254-329 m - Azores	37°53.528'N 29°10.244'W	Present Study	Atlantic		1
803					454		Polyplumaria flabellata S. Miguel + Terceira + S. Jorge + Mar da Prata + P. Alice Bank + Condor Bank + Azores Bank, 170-1153 m - Azores (10)	Polyplumaria flabellata S. Miguel, 170-280m - Azores	MH213027		DOP C5928		R/V Arquipélago ; M. Girolamo	Covos	S. Miguel, 170-280m - Azores	37°44.940'N 25°48.780'W	Present Study	Atlantic		1
804					458		Polyplumaria flabellata Azores Bank, 329 m - Azores	Polyplumaria flabellata Azores Bank, 329 m - Azores	MH213004		DOP C6969		F/V Flor da Horta	Palangre de fundo	Azores Bank, 329 m - Azores	37°45.120'N 28°59.280'W	Present Study	Atlantic		1
805					461		Polyplumaria flabellata Azores Bank, 263-475 m - Azores	Polyplumaria flabellata Azores Bank, 263-475 m - Azores	MH213003		DOP C6658		F/V Manuel Arriaga	Palangre de fundo	Azores Bank, 263-475 m - Azores	38°04.380'N 029°02.460'W	Present Study	Atlantic		1
806					460		Polyplumaria flabellata Condor Bank, 222-1153 m - Azores	Polyplumaria flabellata Condor Bank, 222-1153 m - Azores	MH213008		DOP C4508		R/V Arquipélago	Palangre de fundo	Condor Bank, 222-1153 m - Azores	38°28.56'W 29°01.020'W	Present Study	Atlantic		1
807					452		Polyplumaria flabellata Condor Bank + Menez Gwen, 357-450 m - Azores (2)	Polyplumaria flabellata Condor Bank, 357-450 m - Azores	MH213010		DOP C3815		F/V Manuel Arriaga	Palangre de fundo	Condor Bank, 357-450 m - Azores	38°18.120'N 30°05.340'W	Present Study	Atlantic		1
808					452		Polyplumaria flabellata Condor Bank + Menez Gwen, 357-450 m - Azores (2)	Polyplumaria flabellata Menez Gwen - Azores	MH213015		DOP C9906				Menez Gwen; Stn. "Biobox" - Azores		Present Study	Atlantic		1
809					453		Polyplumaria flabellata Flores island, 144 m - Azores	Polyplumaria flabellata Flores island, 144 m - Azores	MH213012		DOP C5990		R/V Arquipélago	Palangre de fundo	Flores island, 144 m - Azores	39°31.481'N 31°17.644'W	Present Study	Atlantic			1
810					466		Polyplumaria flabellata Graciosa, 146 m - Azores	Polyplumaria flabellata Graciosa, 146 m - Azores	MH213013		DOP C2675		R/V Arquipélago	Palangre de fundo	Graciosa, 146 m - Azores	39°01.200'N 27°55.200'W	Present Study	Atlantic			1
811					465		Polyplumaria flabellata Graciosa, 300-267 m - Azores	Polyplumaria flabellata Graciosa, 300-267 m - Azores	MH213014		DOP C2215		R/V Arquipélago	Palangre de fundo	Graciosa, 300-267 m - Azores	39°01.800'N 28°06.600'W	Present Study	Atlantic		1
812					467		Polyplumaria flabellata Terceira, 76 m - Azores	Polyplumaria flabellata Terceira, 76 m - Azores	MH213030		DOP C7460		R/V Arquipélago	Palangre de fundo	Terceira, 76 m - Azores	38°47.371'N 27°25.231'W	Present Study	Atlantic	1
813				Polyplumaria flabellata - lineage 2	468		Polyplumaria flabellata Bay of Biscay + Pen Duick escarp. + NE Mercator MV, 119-451 m - N Spain & Gulf of Cadiz (3)	Polyplumaria flabellata Bay of Biscay, 119 m - N Spain	MH213007		MHNG-INVE-63265				Bay of Biscay, 119 m - N Spain	44°18.792'N 4°26.826'W	Present Study	Atlantic			1
814					468		Polyplumaria flabellata Bay of Biscay + Pen Duick escarp. + NE Mercator MV, 119-451 m - N Spain & Gulf of Cadiz (3)	Polyplumaria flabellata NE Mercator, 376 m - Gulf of Cadiz	MH213020		DBUA 1906.01		R/V James Cook	ROV	NE Mercator, 376 m - Gulf of Cadiz	35°18.827'N 6°37.058'W	Present Study	Atlantic		1
815					468		Polyplumaria flabellata Bay of Biscay + Pen Duick escarp. + NE Mercator MV, 119-451 m - N Spain & Gulf of Cadiz (3)	Polyplumaria flabellata Pen Duick escarpment, 451 m - Gulf of Cadiz	AM888338		DBUA 1907.01		R/V Pelagia	Box-corer	Pen Duick escarpment, 451 m - Gulf of Cadiz	35°16.760'N 6°45.760'W	Moura et al. 2008	Atlantic		1
816				Pseudoplumaria marocana	469		Pseudoplumaria marocana Portimão + Sagres, 50-100 m - S Portugal (2)	Pseudoplumaria marocana Portimão, 59 m - S Portugal	MH213033				J. Boavida	Hand	Portimão, Stn. DR12S25D1T1.13, 59 m - S Portugal	36°58.309'N 8°55.141'W	Present Study	Atlantic	1
817					469		Pseudoplumaria marocana Portimão + Sagres, 50-100 m - S Portugal (2)	Pseudoplumaria marocana Sagres, 50-100 m - S Portugal	MH213034				J. Boavida	Hand	Sagres, Stn. CATAMAR-ByCatch, 50-100 m - S Portugal		Present Study	Atlantic	1
818				Dentitheca bidentata	663		Dentitheca bidentata Alagoas - Brazil	Dentitheca bidentata Alagoas - Brazil	KT266608		MZUSP 1731		A.C. Marques	Hand	Cidade de Maceio, Alagoas - Brazil	9°39.498'S 35°36.216'W	Maronna et al. 2016	Atlantic	1
819					664		Dentitheca bidentata Ilhabela - Brazil	Dentitheca bidentata Ilhabela - Brazil	DQ855942						Ilhabela, Praia do Curral - Brazil		Leclère et al. 2007	Atlantic	1
820				Dentitheca dendritica	659		Dentitheca dendritica Bahamas + Providenciales Island, 15-39 m - SE USA & Turks and Caicos (2)	Dentitheca dendritica Bahamas,21-39 m - SE USA	MH212649		FAU 24-V-93-2-002		J. Reed	Hand	Bahamas, Long Cay, 21-39 m - SE USA	22°32.700'N 74°23.250'W	Present Study	Atlantic	1
821					659		Dentitheca dendritica Bahamas + Providenciales Island, 15-39 m - SE USA & Turks and Caicos (2)	Dentitheca dendritica Providenciales Island, 15-36 m - Turks and Caicos	MH212664		FAU 14-XI-94-5-001			Hand	W of Providenciales Island, 15-36 m - Turks and Caicos	21°45.350'N 72°27.300'W	Present Study	Atlantic	1
822					660		Dentitheca dendritica Grand Terre, 24 m - W Guadalupe	Dentitheca dendritica Grand Terre, 24 m - W Guadalupe	MH212661		FAU 22-VI-89-1-022			Hand	Grand Terre, W of La Gran Vigie, 24 m - W Guadalupe	16°31.000'N 61°31.600'W	Present Study	Atlantic	1
823					657		Dentitheca dendritica Bahamas, 8-36 m - SE USA (2)	Dentitheca dendritica Bahamas, 8-18 m - SE USA	MH212650		FAU 30-IX-88-3-012			Hand	Bahamas, San Salvador, SW Low Cay, 8-18 m - SE USA	23°56.150'N 74°29.200'W	Present Study	Atlantic	1
824					657		Dentitheca dendritica Bahamas, 8-36 m - SE USA (2)	Dentitheca dendritica Bahamas, 30-36 m - SE USA	MH212651		FAU 9-VII-87-1-004		S. Viada, P. Jensen, S. Pomponi, J. Reed	Hand	Rum Cay, Bahamas, 30-36 m - SE USA	23°42.200'N 74°57.300'W	Present Study	Atlantic	1
825					658		Dentitheca dendritica Bahamas, Cat Island, 30 m - SE USA	Dentitheca dendritica Bahamas, Cat Island, 30 m - SE USA	MH212653		FAU 7-XII-92-1-17			Hand	Bahamas, Cat Island, Tartar Bank, 30 m - SE USA	24°02.500'N 75°28.250'W	Present Study	Atlantic	1
826					654	69	Dentitheca dendritica Bocas del Toro, 14-8 m - NW Panama	Dentitheca dendritica Bocas del Toro, 14-8 m - NW Panama	MH212656	MH282672	STRI CJM56		C.J. Moura	Hand	Bocas del Toro, Cayo Tigre, 14-8 m - NW Panama	9°12.758'N 81°54.985'W	Present Study	Atlantic	1
827					653		Dentitheca dendritica Bahamas + Grover's atoll + Bocas del Toro, 6-44 m - SE USA & Belize & NW Panama (3)	Dentitheca dendritica Bahamas, 44 m - SE USA	MH212652		FAU 28-XI-92-3-1			Hand	Bahamas, Tongue of Ocean, S of Green Cay, 44 m - SE USA	23°56.300'N 77°04.000'W	Present Study	Atlantic	1
828					653	68	Dentitheca dendritica Bahamas + Grover's atoll + Bocas del Toro, 6-44 m - SE USA & Belize & NW Panama (3)	Dentitheca dendritica Bocas del Toro, 6-8 m - NW Panama	MH212654	MH282674	STRI CJM54		C.J. Moura	Hand	Bocas del Toro, Isla Pajaros, 6-8 m - NW Panama	9°27.634'N 82°18.146'W	Present Study	Atlantic	1
829					653	68	Dentitheca dendritica Bahamas + Grover's atoll + Bocas del Toro, 6-44 m - SE USA & Belize & NW Panama (3)	Dentitheca dendritica Glovers atoll, 30-17 m - Belize	MH212660	MH282675	USNM 1471955		C.J. Moura	Hand	Glovers atoll, SW Key, 30-17 m - Belize	16°42.542'N 87°51.704'W	Present Study	Atlantic	1
830					651		Dentitheca dendritica Pinacles, 40-20 m - Belize	Dentitheca dendritica Pinacles, 40-20 m - Belize	MH212663		USNM 1471960		C.J. Moura	Hand	near Carrie Bow Cay, Pinacles, 40-20 m - Belize	16°46.773'N 88°04.534'W	Present Study	Atlantic	1
831					652		Dentitheca dendritica Roatan, 30 m - Honduras	Dentitheca dendritica Roatan, 30 m - Honduras	MH212665		FAU 6-IV-93-1-001		J. Reed, S. Reed, K. Borges, M. Borges	Hand	Roatan, 30 m - Honduras	16°15.98'N 86°35.80'W	Present Study	Atlantic	1
832					650		Dentitheca dendritica W Palm Beach (Florida), 20-27 m - SE USA (2)	Dentitheca dendritica W Palm Beach (Florida), 20 m - SE USA	MH212667		FAU 29-III-88-1-56		J. Reed, S. Viada		Breakers Hotel reef, W Palm Beach (Florida), 20 m - SE USA		Present Study	Atlantic	1
833					650		Dentitheca dendritica W Palm Beach (Florida), 20-27 m - SE USA (2)	Dentitheca dendritica West Palm Beach (E Florida), 27 m - SE USA	MH212668		FAU 30-III-88-3-023		J. Reed, S. Viada	Hand	West Palm Beach (E Florida), reef north of North Inlet, 27 m - SE USA		Present Study	Atlantic	1
834					655	70	Dentitheca dendritica Off Guaira + Bocas del Toro, 7-26 m - NE&NW Panama & Venezuela (5)	Dentitheca dendritica Farallon, off Guaira, 25-15 m - NE Panama	MH212659	MH282676	STRI CJM88		C.J. Moura	Hand	Farallon, off Guaira, 25-15 m - NE Panama	9°38.674'N 79°38.136'W	Present Study	Atlantic	1
835					655	71	Dentitheca dendritica Off Guaira + Bocas del Toro, 7-26 m - NE&NW Panama & Venezuela (5)	Dentitheca dendritica Bocas del Toro, 12-7 m - NW Panama	MH212655	MH282671	STRI CJM55		C.J. Moura	Hand	Bocas del Toro, Bastimentos, 12-7 m - NW Panama	9°21.418'N 82°11.020'W	Present Study	Atlantic	1
836					655	70	Dentitheca dendritica Off Guaira + Bocas del Toro, 7-26 m - NE&NW Panama & Venezuela (5)	Dentitheca dendritica Bocas del Toro, 15-9 m - NW Panama	MH212657	MH282673	STRI CJM48		C.J. Moura	Hand	Bocas del Toro, Piedra Tigre, 15-9 m - NW Panama	9°13.117'N 81°56.416'W	Present Study	Atlantic	1
837					655		Dentitheca dendritica Off Guaira + Bocas del Toro, 7-26 m - NE&NW Panama & Venezuela (5)	Dentitheca dendritica Bocas del Toro, 26-15 m - Panama	MH212658		STRI CJM44		C.J. Moura	Hand	Bocas del Toro, Piedra Tigre, 26-15 m - Panama	9°13.117'N 81°56.776'W	Present Study	Atlantic	1
838					655		Dentitheca dendritica Off Guaira + Bocas del Toro, 7-26 m - NE&NW Panama & Venezuela (5)	Dentitheca dendritica Los Roques, 18 m - Venezuela	MH212662		FAU 31-V-88-1-013			Hand	Cayo Nordeste, Los Roques, Stn 31-V-88-1, 60 feet - Venezuela	11°57.091'N 66°38.038'W	Present Study	Atlantic	1
839					656		Dentitheca dendritica Tairona Reserve, 3-15 m - Colombia	Dentitheca dendritica Tairona Reserve, 3-15 m - Colombia	MH212666		FAU 17-V-88-1-022			Hand	Tairona Reserve, NE Nenguange Bay, 3-15 m - Colombia	11°20.600'N 74°04.700'W	Present Study	Atlantic	1
840				"Kirchenpaueria" bonnevieae	648		Kirchenpaueria bonnevieae Azores Bank, 202-239 m - Azores (3)	Kirchenpaueria bonnevieae Azores Bank, 239 m - Azores	MH212760		DOP C6832		R/V Arquipélago	Palangre de fundo	Azores Bank, 239 m - Azores	38°12.120'N 29°01.620'W	Present Study	Atlantic		1
841					648		Kirchenpaueria bonnevieae Azores Bank, 202-239 m - Azores (3)	Kirchenpaueria bonnevieae Azores Bank, 239 m -Azores	MH212759		DOP C6830		R/V Arquipélago ; V. Matos	Palangre de fundo	Azores Bank, 239 m -Azores	38°12.120'N 29°01.620'W	Present Study	Atlantic		1
842					648		Kirchenpaueria bonnevieae Azores Bank, 202-239 m - Azores (3)	Kirchenpaueria bonnevieae Azores Bank, 202 m - Azores	MH212758		DOP C6812		R/V Arquipélago ; V. Matos	Palangre de fundo	Azores Bank, 202 m - Azores	38°12.780'N 28°59.640'W	Present Study	Atlantic		1
843					649		Kirchenpaueria bonnevieae NE Mercator MV, 432 m - Gulf of Cadiz	Kirchenpaueria bonnevieae NE Mercator MV, 432 m - Gulf of Cadiz	MH212757		DBUA 1893.01	861622	R/V James Cook	ROV	NE Mercator mud volcano, 432 m - Gulf of Cadiz	35°18.823'N 6°37.377'W	Present Study	Atlantic		1
844				Monotheca margaretta - lineage 1	646		Monotheca margaretta Funchal naval club, 3-13 m - Madeira	Monotheca margaretta Funchal naval club, 3-13 m - Madeira	JN714629		DBUA 1270.01	861616	C.J. Moura	Hand	Lido, Funchal naval club, 3-13 m - Madeira	32°38.046'N 16°56.351'W	Moura et al. 2012b	Atlantic	1
845				Monotheca margaretta - lineage 2	645		Monotheca margaretta Escudo Veraguas, 28-18 m - N Panama	Monotheca margaretta Escudo Veraguas, 28-18 m - N Panama	MH212848		STRI CJM223	861618	C.J. Moura	Hand	Isla Escudo Veraguas, 28-18 m - N Panama	9°13.176'N 81°57.506'W	Present Study	Atlantic	1
846					644		Monotheca margaretta Isla Uvita, 16-24 m - E Costa Rica	Monotheca margaretta Isla Uvita, 16-24 m - E Costa Rica	MH212849		MZUCR 2449		C.J. Moura	Hand	Isla Uvita (east), 16-24 m - E Costa Rica	9°59.765'N 83°00.488'W	Present Study	Atlantic	1
847					643		Monotheca margaretta Mallorca - S Spain	Monotheca margaretta Mallorca - S Spain	FJ550483		MHNG-INVE-29760				Mallorca - S Spain		Leclère et al. 2009	Mediterranean	1
848					642		Monotheca margaretta Faial island + Madeira island, 3-18 m - Azores & Madeira (2)	Monotheca margaretta Faial island, 3-18 m - Azores	JN714630		DBUA 1271.01		C.J. Moura	Hand	Faial island, near Horta, Entre Montes, 3-18 m - Azores	38°31.800'N 28°37.662'W	Moura et al. 2012b	Atlantic	1
849					642		Monotheca margaretta Faial island + Madeira island, 3-18 m - Azores & Madeira (2)	Monotheca margaretta Ribeira Brava, 3-8 m - Madeira	JN714631		DBUA 1270.02		C.J. Moura	Hand	Ribeira Brava, fishing port, 3-8 m - Madeira	32°40.086'N 17°03.781'W	Moura et al. 2012b	Atlantic	1
850				Monotheca margaretta - lineage 3	641		Monotheca margaretta Alagoas - Brazil	Monotheca margaretta Alagoas - Brazil	KT266636		MZUSP 1734		A.C. Marques		Cidade de Maceio, Alagoas - Brazil	9°39.498'S 35°36.216'E	Maronna et al. 2016	Atlantic	1
851				Monotheca obliqua - lineage 1	636		Monotheca obliqua Sagres, 2-18 m - S Portugal	Monotheca obliqua Sagres, 2-18 m - S Portugal	MH212851		DBUA 1899.01	861610	C.J. Moura	Hand	Sagres, Ponta dos Caminhos, 2-18 m - S Portugal	37°01.21°N 8°54.33'W	Present Study	Atlantic	1
852					635		Monotheca obliqua Ericeira, 4-8 m - W Portugal	Monotheca obliqua Ericeira, 4-8 m - W Portugal	JN714626		DBUA 1268.01		C.J. Moura	Hand	Ericeira, Coxos, 4-8 m - W Portugal	39°00.151'N 9°25.672'W	Moura et al. 2012b	Atlantic	1
853					637		Monotheca obliqua São Miguel Island, 18-23 m - Azores	Monotheca obliqua São Miguel Island, 18-23 m - Azores	JN714625		DBUA 1267.01		C.J. Moura	Hand	São Miguel Island, Mosteiros, 18-23 m - Azores	37°53.372'N 25°50.132'W	Moura et al. 2012b	Atlantic	1
854					634		Monotheca obliqua Sines, 10-15 m - SW Portugal (2)	Monotheca obliqua Sines, 10-15 m - SW Portugal	JN714628		DBUA 1268.02		C.J. Moura	Hand	Sines, outside harbour, 10-15 m - SW Portugal	37°56.323'N 8°53.330'W	Moura et al. 2012b	Atlantic	1
855					634		Monotheca obliqua Sines, 10-15 m - SW Portugal (2)	Monotheca obliqua Berlengas, 5-16 m - W Portugal	JN714627		DBUA 1269.01		C.J. Moura	Hand	Berlenga Island, Ilhéu do Soldado, 5-16 m - W Portugal	39°24.981'N 9°30.784'W	Moura et al. 2012b	Atlantic	1
856				Monotheca obliqua - lineage 3	640		Monotheca obliqua Isla Tambor, 15-10 m - NE Panama	Monotheca obliqua Isla Tambor, 15-10 m - NE Panama	MH212850		STRI CJM53	861612	C.J. Moura	Hand	Isla Tambor (near Isla Grande), 15-10 m - NE Panama	9°38.768'N 79°33.886'W	Present Study	Atlantic	1
857				Monotheca posidoniae + Monotheca obliqua (lineage 2)	638		Monotheca posidoniae Otranto, 2 m - Italy	Monotheca posidoniae Otranto, 2m - Italy	MH212883		MHNG-INVE-74952			Hand	Otranto, Torre del Serpe, 0-2 m - Italy	40°08.592'N 18°30.420'E	Present Study	Mediterranean	1
858					639		Monotheca obliqua Banyuls-sur-Mer - S France	Monotheca obliqua Banyuls-sur-Mer - S France	DQ855929						Banyuls-sur-Mer - S France		Leclère et al. 2007	Mediterranean	1
859				Monotheca pulchella	647		Monotheca pulchella False Bay - South Africa	Monotheca pulchella False Bay - South Africa	DQ855930		MHNG-INVE-34016				False Bay, Simons Town, Boulder Beach - South Africa		Leclère et al. 2007	Atlantic	1
860				Nemertesia antennina - cryptic lineage 1	612		Nemertesia sp. NE Mercator MV, 426-432 m - Gulf of Cadiz (2)	Nemertesia sp. NE Mercator MV, 432 m - Gulf of Cadiz	JN714598		DBUA 1113.02		James Cook 10	ROV	NE Mercator MV, Stn Dive 27 Rock 2, 432 m - Gulf of Cadiz	35°18.823'N 6°37.377'W	Moura et al. 2012b	Atlantic		1
861					612		Nemertesia sp. NE Mercator MV, 426-432 m - Gulf of Cadiz (2)	Nemertesia sp. NE Mercator MV, 426 m - Gulf of Cadiz	JN714597		DBUA 1113.01		James Cook 10	ROV	NE Mercator MV, Stn Dive 27 Rock 3, 426 m - Gulf of Cadiz	35°18.839'N 6°37.354'W	Moura et al. 2012b	Atlantic		1
862					611	67	Nemertesia sp. North Carolina, 423 m - SE USA	Nemertesia sp. North Carolina, 423 m - SE USA	MH212924	MH282753	USNM 1473795	861510	CH-06-015	Otter Trawl	North Carolina, off Cape Lookout, Stn. CH-06-015, 423 m - SE USA	34°12.368'N 75°52.828'W	Present Study	Atlantic		1
863					610		Nemertesia sp. Off South Carolina 507-633 m - SE USA (2)	Nemertesia sp. Off South Carolina, 613-633 m - SE USA	MH212929		USNM 1473813		JSLI-2005	Submersible	Off South Carolina, Stn. JSL-05-4903, 613-633 m - SE USA	32°00.950'N 77°40.163'W	Present Study	Atlantic		1
864					610		Nemertesia sp. Off South Carolina 507-633 m - SE USA (2)	Nemertesia sp. South Carolina, 507 m - SE USA	MH212928		USNM 1473833		JSLI-2005	Submersible	South Carolina, JSLI-2005-4901, 507 m - SE USA	31°42.361'N 79°07.424'W	Present Study	Atlantic		1
865				Nemertesia antennina - cryptic lineage 2	607		Nemertesia sp. / cf. perrieri Off Terceira island + Unkn. location, 51-100 m - Azores (2)	Nemertesia sp. / cf. perrieri Off Terceira island, 51-100 m - Azores	JN714601		DOP C408		R/V Arquipélago	Palangre de fundo	Terceira, Ponta das Contendas, 51-100 m - Azores	38°37.020'N 27°04.020'W	Moura et al. 2012b	Atlantic	1
866					607		Nemertesia sp. / cf. perrieri Off Terceira island + Unkn. location, 51-100 m - Azores (2)	Nemertesia sp. / cf. perrieri Unknown location - Azores	MH212923		DOP C9003		F. Porteiro		Unknown location - Azores		Present Study	Atlantic		1
867					606		Nemertesia sp. Pico-Faial + Azores Bank + P. Alice Bank, 205-640 m - Azores (6)	Nemertesia sp. Pico-Faial channel, 549-640 m - Azores	MH212927		DOP C8242		F/V Flor da Horta ; T. Bento	Palangre de fundo	Pico-Faial channel, 549-640 m - Azores	38°59.142'N 29°50.502'W	Present Study	Atlantic		1
868					606		Nemertesia sp. Pico-Faial + Azores Bank + P. Alice Bank, 205-640 m - Azores (6)	Nemertesia sp. Pico, 457-530 m - Azores	MH212926		DOP C5052		F/V Mestre Bobicha ; T. Bento	Palangre de fundo	Pico, 457-530 m - Azores	38°11.640'N 27°43.140'W	Present Study	Atlantic		1
869					606		Nemertesia sp. Pico-Faial + Azores Bank + P. Alice Bank, 205-640 m - Azores (6)	Nemertesia sp. Azores Bank, 347 m - Azores	MH212922		DOP C3877		F/V Flor da Horta ; V.S. Monteiro	Palangre de fundo	Azores Bank, 347 m - Azores	37°57.060'N 29°10.380'W	Present Study	Atlantic		1
870					606		Nemertesia sp. Pico-Faial + Azores Bank + P. Alice Bank, 205-640 m - Azores (6)	Nemertesia sp. Princesa Alice Bank, 567 m - Azores	JN714604		DOP C849		F/V Açor Ocidental	Palangre de fundo	Princesa Alice Bank, 567 m - Azores	37°39.480'N 28°53.520'W	Moura et al. 2012b	Atlantic		1
871					606		Nemertesia sp. Pico-Faial + Azores Bank + P. Alice Bank, 205-640 m - Azores (6)	Nemertesia sp. Princesa Alice Bank, 567 m - Azores	JN714603		DOP C848		F/V Açor Ocidental	Palangre de fundo	Princesa Alice Bank, 567 m - Azores	37°39.480'N 28°53.520'W	Moura et al. 2012b	Atlantic		1
872					606		Nemertesia sp. Pico-Faial + Azores Bank + P. Alice Bank, 205-640 m - Azores (6)	Nemertesia sp. Princesa Alice Bank, 205 m - Azores	MH212925		DOP C4453		F/V Baia das Lajes ; V.S. Monteiro	Palangre de fundo	Princesa Alice Bank, 205 m - Azores	38°00.780'N 29°20.520'W	Present Study	Atlantic		1
873					608		Nemertesia sp. Azores Bank, 452-492 m - Azores	Nemertesia sp. Azores Bank, 452-492 m - Azores	JN714602		DOP C2363		R/V Arquipélago	Palangre de fundo	Azores Bank, 452-492 m - Azores	38°14.280'N 28°54.120'W	Moura et al. 2012b	Atlantic		1
874					609		Nemertesia sp. NE Mercator MV + Cadiz Channel, 376-1418 m - Gulf of Cadiz (2)	Nemertesia sp. NE Mercator MV, 376 m - Gulf of Cadiz	JN714600		DBUA 1115.01		James Cook 10	ROV	NE Mercator mud volcano, Stn Dive 27 Rock 6, 376 m - Gulf of Cadiz	35°18.827'N 6°37.058'W	Moura et al. 2012b	Atlantic		1
875					609		Nemertesia sp. NE Mercator MV + Cadiz Channel, 376-1418 m - Gulf of Cadiz (2)	Nemertesia sp. Cadiz Channel, 1275-1418 m - Gulf of Cadiz	JN714599		DBUA 1114.01		R/V Prof. Logachev ; TTR15	Dredge	Cadiz Channel, carbonate chimneys, Stn 599, 1275-1418 m - Gulf of Cadiz	36°06.538'N 7°53.942'W	Moura et al. 2012b	Atlantic		1
876					604		Nemertesia sp. Pen Duick Escarp. + Carbonate Provinces, 461-753 m - Gulf of Cadiz (5)	Nemertesia sp. Pen Duick Escarp., 560 m - Gulf of Cadiz	AM888335		DBUA 1105.01		R/V Pelagia ; M2006	Piston core	Pen Duick Escarpment, Stn 40A, 560 m - Gulf of Cadiz	35°18.910'N 6°47.030'W	Moura et al. 2008	Atlantic		1
877					604		Nemertesia sp. Pen Duick Escarp. + Carbonate Provinces, 461-753 m - Gulf of Cadiz (5)	Nemertesia sp. Unkn. Carb. Prov., 461 m - Gulf of Cadiz	JN714595		DBUA 1102.03		R/V Pelagia ; M2007	Box-corer	Unknown Carbonate Province, Stn 41, 461 m - Gulf of Cadiz	35°00.113'N 6°44.815'W	Moura et al. 2012b	Atlantic		1
878					604		Nemertesia sp. Pen Duick Escarp. + Carbonate Provinces, 461-753 m - Gulf of Cadiz (5)	Nemertesia sp. Bathyal environment - Gulf of Cadiz	JN714596		DBUA 1102.04		R/V Pelagia ; M2007	Box-corer	Unknown station, net trapped on sampling device, bathyal environment - Gulf of Cadiz		Moura et al. 2012b	Atlantic		1
879					604		Nemertesia sp. Pen Duick Escarp. + Carbonate Provinces, 461-753 m - Gulf of Cadiz (5)	Nemertesia sp. Central Carb. Mound Prov., 753 m - Gulf of Cadiz	JN714593		DBUA 1104.01		R/V Pelagia ; 64PE284	ROV	Central Carbonate Mound Province (N area), Stn 12728-1, 753 m - Gulf of Cadiz	35°11.020'N 6°56.620'W	Moura et al. 2012b	Atlantic		1
880					604		Nemertesia sp. Pen Duick Escarp. + Carbonate Provinces, 461-753 m - Gulf of Cadiz (5)	Nemertesia sp. Unkn. Carb. Prov., 473 m - Gulf of Cadiz	JN714594		DBUA 1102.02		R/V Pelagia ; M2007	Box-corer	Unknown Carbonate Province, Stn 40Bx, 473 m - Gulf of Cadiz	35°00.137'N 6°44.806'W	Moura et al. 2012b	Atlantic		1
881					602		Nemertesia sp. Carbonate Province, 441 m - Gulf of Cadiz	Nemertesia sp. Carbonate Province, 441 m - Gulf of Cadiz	JN714591		DBUA 1102.01		R/V Pelagia ; M2007	Box-corer	Unknown Carbonate Province, Stn 39, 441 m - Gulf of Cadiz	35°00.230'N 6°44.894'W	Moura et al. 2012b	Atlantic		1
882					603		Nemertesia sp. Pen Duick Escarp., 660 m - Gulf of Cadiz	Nemertesia sp. Pen Duick Escarp., 660 m - Gulf of Cadiz	JN714592		DBUA 1103.01		R/V Pelagia ; M2005	Box-corer	Pen Duick Escarpment, Stn 16, 660 m - Gulf of Cadiz	35°18.310'N 6°48.205'W	Moura et al. 2012b	Atlantic		1
883					605		Nemertesia sp. Granada MV + Mellila MV + Mulhacen MV + Bay of Biscay + Mercator MV, 119-600 m - Alboran Sea + Gulf of Cadiz + N Spain (7)	Nemertesia sp. Granada MV, 600 m - Alboran Sea	JN714555		DBUA 1096.01		R/V Prof. Logachev ; TTR17-leg1	Grab	Granada mud volcano, Stn 420, 600 m - Alboran Sea	35°33.854'N 4°37.435'W	Moura et al. 2012b	Mediterranean		1
884					605		Nemertesia sp. Granada MV + Mellila MV + Mulhacen MV + Bay of Biscay + Mercator MV, 119-600 m - Alboran Sea + Gulf of Cadiz + N Spain (7)	Nemertesia sp. Mulhacen MV, 365 m - Alboran Sea	JN714589		DBUA 1110.03		R/V Prof. Logachev ; TTR17	Grab	Mulhacen MV, Stn 416, 365 m - Alboran Sea	35°24.431'N 4°34.119'W	Moura et al. 2012b	Mediterranean		1
885					605		Nemertesia sp. Granada MV + Mellila MV + Mulhacen MV + Bay of Biscay + Mercator MV, 119-600 m - Alboran Sea + Gulf of Cadiz + N Spain (7)	Nemertesia sp. Melilla Carbonate Mound, 245 m - Alboran Sea	JN714587		DBUA 1110.01		R/V Prof. Logachev ; TTR17-leg1	Gravity-corer	Melilla Carbonate Mound, Stn 393B, 245 m - Alboran Sea	35°19.799'N 2°33.067'W	Moura et al. 2012b	Mediterranean		1
					605		Nemertesia sp. Granada MV + Mellila MV + Mulhacen MV + Bay of Biscay + Mercator MV, 119-600 m - Alboran Sea + Gulf of Cadiz + N Spain (7)	Nemertesia sp. Bay of Biscay, 119 m - N Spain	JN714590		DBUA 1121.01		Trebol 2005 survey		Bay of Biscay, 119 m - N Spain	43°18.792'N 04°26.826'E	Moura et al. 2012b	Atlantic			1
886					605		Nemertesia sp. Granada MV + Mellila MV + Mulhacen MV + Bay of Biscay + Mercator MV, 119-600 m - Alboran Sea + Gulf of Cadiz + N Spain (7)	Nemertesia sp. Mercator MV, 350 m - Gulf of Cadiz	AM888332		DBUA 1111.02		Maria S. MERIAN No. 1 Leg 3	GKG	Mercator MV, Stn 242, 350 m - Gulf of Cadiz	35°17.870'N 6°38.810'W	Moura et al. 2008	Atlantic		1
887					605		Nemertesia sp. Granada MV + Mellila MV + Mulhacen MV + Bay of Biscay + Mercator MV, 119-600 m - Alboran Sea + Gulf of Cadiz + N Spain (7)	Nemertesia sp. Mercator MV, 379 m - Gulf of Cadiz	AM888333		DBUA 1111.01		Maria S. MERIAN No. 1 Leg 3	MUC	Mercator MV, Stn 287, 379 m - Gulf of Cadiz	35°17.890'N 6°39.059'W	Moura et al. 2008	Atlantic		1
888					605		Nemertesia sp. Granada MV + Mellila MV + Mulhacen MV + Bay of Biscay + Mercator MV, 119-600 m - Alboran Sea + Gulf of Cadiz + N Spain (7)	Nemertesia sp. Mercator MV, 428 m - Gulf of Cadiz	AM888334		DBUA 1112.01		R/V Prof. Logachev ; TTR15	Gravity-corer	Mercator MV, Stn 576, 428 m - Gulf of Cadiz	35°17.657'N 6°39.129'W	Moura et al. 2008	Atlantic		1
889				Nemertesia antennina + N. perrieri	617	66	Nemertesia antennina + N. perrieri Algarve + Alentejo + Berlengas + Banyuls, 4-100 m - S Portugal (8)	Nemertesia antennina Sagres, 50-100 m - S Portugal	MH212899	MH282746			J. Boavida	Hand	Sagres, Stn. CATAMAR-ByCatch, 50-100 m - S Portugal		Present Study	Atlantic	1
890					617		Nemertesia antennina + N. perrieri Algarve + Alentejo + Berlengas + Banyuls, 4-100 m - S Portugal (8)	Nemertesia antennina Faro, 10-25 - S Portugal	MH212897		MNHNC M13ALST27B018		Marbis 2013	Hand	Faro, Stn. M13ALST27B018, 10-25 m - S Portugal	36°59.000'N 7°59.000'W	Present Study	Atlantic	1
891					617		Nemertesia antennina + N. perrieri Algarve + Alentejo + Berlengas + Banyuls, 4-100 m - S Portugal (8)	Nemertesia antennina Sagres, 12-18 - S Portugal	JN714580		DBUA 1116.02		C.J. Moura	Hand	Sagres, Ponta dos Caminhos, 12-18 m - S Portugal	37°01.21°N 8°54.33'W	Moura et al. 2012b	Atlantic	1
892					617		Nemertesia antennina + N. perrieri Algarve + Alentejo + Berlengas + Banyuls, 4-100 m - S Portugal (8)	Nemertesia antennina Porto Covo, 15-20 m - SW Portugal	JN714579		DBUA 1116.01		C.J. Moura	Hand	Aljezur, Porto Covo, 15-20 m - SW Portugal	37°51.192'N 8°48.211'W	Moura et al. 2012b	Atlantic	1
893					617		Nemertesia antennina + N. perrieri Algarve + Alentejo + Berlengas + Banyuls, 4-100 m - S Portugal (8)	Nemertesia antennina Berlengas, 15-26 m - W Portugal	JN714578		DBUA 1117.01		C.J. Moura	Hand	Berlengas, Estelas, 15-26 m - W Portugal	39°25.225'N 9°32.084'W	Moura et al. 2012b	Atlantic	1
894					617		Nemertesia antennina + N. perrieri Algarve + Alentejo + Berlengas + Banyuls, 4-100 m - S Portugal (8)	Nemertesia antennina Sagres, 17-22 m - S Portugal	JN714581		DBUA 1116.03		C.J. Moura	Hand	Sagres, Ponta de Sagres, 17-22 m - S Portugal	36°59.700'N 8°56.715'W	Moura et al. 2012b	Atlantic	1
895					617		Nemertesia antennina + N. perrieri Algarve + Alentejo + Berlengas + Banyuls, 4-100 m - S Portugal (8)	Nemertesia perrieri off Banyuls-sur-Mer, 62 m - S France	DQ855925		MHNG-INVE-32971			Dredge	off Banyuls-sur-Mer, 62 m - S France	42°30.360N 3°10.620'E	Leclère et al. 2007	Mediterranean	1
896					617		Nemertesia antennina + N. perrieri Algarve + Alentejo + Berlengas + Banyuls, 4-100 m - S Portugal (8)	Nemertesia antennina Sines, 4-12 m- S Portugal	JN714583		DBUA 1116.04		C.J. Moura	Hand	Sines, São Torpes, 4-12 m - SW Portugal	37°54.770'N 8°48.467'W	Moura et al. 2012b	Atlantic	1
897					618		Nemertesia antennina Sagres, 16-22 m - S Portugal	Nemertesia antennina Sagres, 16-22 m - S Portugal	JN714582		DBUA 1129.01		LusoExpedição Olympus 2008 ; C.J. Moura		Sagres, Ponta da Atalaia, 16-22 m - S Portugal	37°00.033'N 8°55.882'W	Moura et al. 2012b	Atlantic	1
898					620		Nemertesia antennina Ria de Vigo, 10-40 m - NW Spain	Nemertesia antennina Ria de Vigo, 10-40 m - NW Spain	JN714586		DBUA 1109.01		F. Ramil	Hand	Ria de Vigo, 10-40 m - NW Spain		Moura et al. 2012b	Atlantic	1
899					619		Nemertesia antennina Roscoff + Plymouth + Lundy + V. Castelo, 5-40 m - NW France & UK & NW Portugal (7)	Nemertesia antennina Roscoff - NW France	FJ550458						Roscoff - NW France		Leclère et al. 2009	Atlantic	1
900					619	65	Nemertesia antennina Roscoff + Plymouth + Lundy + V. Castelo, 5-40 m - NW France & UK & NW Portugal (7)	Nemertesia antennina Plymouth, 12-18 - UK	MH212898	MH282745	MHNG-INVE-54567			Hand	Plymouth, Firestone Bay, 12-18 - UK		Present Study	Atlantic	1
901					619		Nemertesia antennina Roscoff + Plymouth + Lundy + V. Castelo, 5-40 m - NW France & UK & NW Portugal (7)	Nemertesia antennina Plymouth, 5-40 m - UK	AM888329		DBUA 948.01		J. Hall-Spencer	Hand	Plymouth, 5-40 m - UK		Moura et al. 2008	Atlantic	1
902					619		Nemertesia antennina Roscoff + Plymouth + Lundy + V. Castelo, 5-40 m - NW France & UK & NW Portugal (7)	Nemertesia antennina Lundy Island - UK	AM888328		DBUA 942.01		J. Hall-Spencer	Hand	Lundy Island, 5-40 m - UK	51°09.24'N 4°39.18'W	Moura et al. 2008	Atlantic	1
903					619		Nemertesia antennina Roscoff + Plymouth + Lundy + V. Castelo, 5-40 m - NW France & UK & NW Portugal (7)	Nemertesia antennina Off Viana do Castelo, 25-33 m - NW Portugal	JN714584		DBUA 1118.01		C.J. Moura	Hand	Off Viana do Castelo, 25-33 m - NW Portugal	41°37.379'N 8°53.805'W	Moura et al. 2012b	Atlantic	1
905					619		Nemertesia antennina Roscoff + Plymouth + Lundy + V. Castelo, 5-40 m - NW France & UK & NW Portugal (7)	Nemertesia antennina Viana do Castelo, 29-33 m - NW Portugal	JN714585		DBUA 1118.02		C.J. Moura	Hand	Viana do Castelo, 29-33 m - NW Portugal	41°41.680'N 8°52.711'W	Moura et al. 2012b	Atlantic	1
906					619		Nemertesia antennina Roscoff + Plymouth + Lundy + V. Castelo, 5-40 m - NW France & UK & NW Portugal (7)	Nemertesia antennina Roscoff - France	AY787910		MHNG-INVE-29954			Hand	Roscoff, near Carantec, 20-40 m - NW France	48°40.620'N 3°51.960'W	Cunningham (EMBL submission)	Atlantic	1
907				Nemertesia belini - lineage 1	616		Nemertesia belini Melilla Carbonate Mound, 300 m - Alboran Sea	Nemertesia belini Melilla Carbonate Mound, 300 m - Alboran Sea	JN714577		DBUA 1108.01		R/V Prof. Logachev ; TTR17-leg1	Grab	Melilla Carbonate Mound, Stn 395, 300 m - Alboran Sea	35°26.415'N 2°31.075'W	Moura et al. 2012b	Mediterranean		1
908				Nemertesia belini - lineage 2	614		Nemertesia belini Off Garajau, 700 m - Madeira	Nemertesia belini Off Garajau, 700 m - Madeira	JN714575		MMF 36727		F/V Baía de Câmara de Lobos		Off Garajau, 700 m - Madeira	32°37.49'N 16°50.58'W	Moura et al. 2012b	Atlantic		1
909					613		Nemertesia belini São Jorge, 1062-1100 m - Azores	Nemertesia belini São Jorge, 1062-1100 m - Azores	JN714574		DOP C2232		R/V Arquipélago	Palangre de fundo	São Jorge, Queimada, Stn. 2SJO(1)P07 (Est. 22), 1062-1100 m - Azores	38°39.960'N 28°15.960'W	Moura et al. 2012b	Atlantic		1
910					615		Nemertesia belini Princesa Alice Bank + Azores Bank, 175-307 m - Azores (3)	Nemertesia belini Princesa Alice Bank, 175 m - Azores	MH212901		DOP C6596		F/V Santo Onofre ; T. Bento	Palangre de fundo	Princesa Alice Bank, 175 m - Azores	37°12.240'N 29°26.820'W	Present Study	Atlantic			1
911					615		Nemertesia belini Princesa Alice Bank + Azores Bank, 175-307 m - Azores (3)	Nemertesia belini Azores Bank, 256 m - Azores	MH212900		DOP C4271		F/V Manuel Arriaga ; V.S. Monteiro	Palangre de fundo	Azores Bank, 256 m - Azores	38°30.600'N 29°09.540'W	Present Study	Atlantic		1
912					615		Nemertesia belini Princesa Alice Bank + Azores Bank, 175-307 m - Azores (3)	Nemertesia belini Azores Bank, 307 m - Azores	JN714576		DOP C1433		F/V Neuza Mar	Palangre de fundo	Azores Bank, 307 m - Azores	38°06.480'N 29°00.720'W	Moura et al. 2012b	Atlantic		1
913				Nemertesia norvegica	623		Nemertesia norvegica Atlantis + Condor + Gamo + Cavala + Serreta + P. Alice + Azores banks, 210-1175 m - Azores (12)	Nemertesia norvegica Condor Bank, 210-1175 m - Azores	MH212906		DOP C3561		R/V Arquipélago ; D. Catarino	Palangre de fundo	Condor Bank, 210-1175 m - Azores	38°34.200'N 28°57.540'W	Present Study	Atlantic		1
914					623		Nemertesia norvegica Atlantis + Condor + Gamo + Cavala + Serreta + P. Alice + Azores banks, 210-1175 m - Azores (12)	Nemertesia norvegica Graciosa, 583 m - Azores	MH212908		DOP C7491		R/V Arquipélago ; D. Catarino	Palangre de fundo	Graciosa, 583 m - Azores	38°58.308'N 27°57.570'W	Present Study	Atlantic		1
915					623		Nemertesia norvegica Atlantis + Condor + Gamo + Cavala + Serreta + P. Alice + Azores banks, 210-1175 m - Azores (12)	Nemertesia norvegica Gamo Bank, 501-719 m - Azores	MH212907		DOP C4730		F/V Mestre Bobicha ; T. Bento	Palangre de fundo	Gamo Bank, 501-719 m - Azores	39°36.360'N 29°20.460'W	Present Study	Atlantic		1
916					623		Nemertesia norvegica Atlantis + Condor + Gamo + Cavala + Serreta + P. Alice + Azores banks, 210-1175 m - Azores (12)	Nemertesia norvegica Cavala Bank, 293 m - Azores	MH212905		DOP C7971		F/V Mestre Bobicha ; T. Bento	Palangre de fundo	Cavala Bank, 293 m - Azores	38°18.170'N 30°43.617'W	Present Study	Atlantic		1
917					623		Nemertesia norvegica Atlantis + Condor + Gamo + Cavala + Serreta + P. Alice + Azores banks, 210-1175 m - Azores (12)	Nemertesia norvegica ‘Central Group' - Azores	JN714571		DOP C2052		F/V Baia das Lajes	Espinhel	‘Central Group' - Azores		Moura et al. 2012b	Atlantic
918					623		Nemertesia norvegica Atlantis + Condor + Gamo + Cavala + Serreta + P. Alice + Azores banks, 210-1175 m - Azores (12)	Nemertesia norvegica Azores bank, 219-329 m - Azores	JN714573		DOP C1709		F/V Manuel Arriaga ; I. Sampaio	Espinhel	Azores bank, 219-329 m - Azores	38°10.020'N 29°00.000'W	Moura et al. 2012b	Atlantic		1
919					623		Nemertesia norvegica Atlantis + Condor + Gamo + Cavala + Serreta + P. Alice + Azores banks, 210-1175 m - Azores (12)	Nemertesia norvegica Giant bank, 248 m - Azores	JN714570		DOP C1919		F/V Manuel Arriaga	Espinhel	Giant bank, between Flores and Faial, 248 m - Azores	38°59.040'N 29°52.980'W	Moura et al. 2012b	Atlantic		1
920					623		Nemertesia norvegica Atlantis + Condor + Gamo + Cavala + Serreta + P. Alice + Azores banks, 210-1175 m - Azores (12)	Nemertesia norvegica Azores bank, 368 m - Azores	JN714572		DOP C1496		F/V Manuel Arriaga	Palangre de fundo	Azores bank, 368 m - Azores	38°16.800'N 28°51.660'W	Moura et al. 2012b	Atlantic		1
921					623		Nemertesia norvegica Atlantis + Condor + Gamo + Cavala + Serreta + P. Alice + Azores banks, 210-1175 m - Azores (12)	Nemertesia norvegica Serreta volcano, 320 m - Azores	MH212910		DOP C7190		R/V Atalante ; I. Sampaio, & F. Tempera	Dredge	Serreta volcano, Terceira island, 320 m - Azores	38°48.180'N 27°29.040'W	Present Study	Atlantic		1
922					623		Nemertesia norvegica Atlantis + Condor + Gamo + Cavala + Serreta + P. Alice + Azores banks, 210-1175 m - Azores (12)	Nemertesia norvegica Atlantis Seamount, 555-614m - Azores	AM888330		DBUA 1107.01		R/V Prof. Logachev ; TTR12	Dredge	Atlantis Seamount, Stn 421, 555-614m - Azores	34°10.350'N 30°10.360'W	Moura et al. 2008	Atlantic		1
923					623		Nemertesia norvegica Atlantis + Condor + Gamo + Cavala + Serreta + P. Alice + Azores banks, 210-1175 m - Azores (12)	Nemertesia norvegica Azores Bank, 622-706 m - Azores	MH212904		DOP C4850		F/V Mestre Bobicha ; T. Bento	Palangre de fundo	Azores Bank, 622-706 m - Azores	38°06.840'N 29°20.280'W	Present Study	Atlantic		1
924					623		Nemertesia norvegica Atlantis + Condor + Gamo + Cavala + Serreta + P. Alice + Azores banks, 210-1175 m - Azores (12)	Nemertesia norvegica Princesa Alice Bank, 339 m - Azores	MH212909		DOP C9165		R/V Arquipélago ; D. Catarino	Palangre de fundo	Princesa Alice Bank, 339 m - Azores	38°00.600'N 29°15.000'W	Present Study	Atlantic		1
925				Nemertesia ramosa	629		Nemertesia ramosa SE Yuma MV, 907 m - Gulf of Cadiz	Nemertesia ramosa SE Yuma MV, 907 m - Gulf of Cadiz	JN714564		DBUA 1097.01		64PE284	Box-corer	Carbonate mound province, SE Yuma mud volcano, Stn. 12722-1, 907 m - Gulf of Cadiz	35°18.630'N 7°00.990'W	Moura et al. 2012b	Atlantic		1
926					627		Nemertesia ramosa Algarve, Berlengas, UK, Meknes MV, 10-736 m - S,W Portugal & UK & Gulf of Cadiz (9)	Nemertesia ramosa Tavira, 10-25 m - S Portugal	MH212917				Marbis 2013	Hand	Tavira, Stn. M13ALST13B004, 10-25 m - S Portugal	37°04.000'N 7°36.000'W	Present Study	Atlantic	1
927					627	62	Nemertesia ramosa Algarve, Berlengas, UK, Meknes MV, 10-736 m - S,W Portugal & UK & Gulf of Cadiz (9)	Nemertesia ramosa Plymouth, 12-18 m - UK	MH212912	MH282750	MHNG-INVE-54568				Plymouth, Firestone Bay, 12-18 m - UK		Present Study	Atlantic	1
928					627		Nemertesia ramosa Algarve, Berlengas, UK, Meknes MV, 10-736 m - S,W Portugal & UK & Gulf of Cadiz (9)	Nemertesia ramosa Berlengas, 17-22 m - W Portugal	JN714567		DBUA 1120.01		C.J. Moura	Hand	Berlengas, Farilhoes, 17-22 m - W Portugal	39°28.494'N 9°32.64'W	Moura et al. 2012b	Atlantic	1
929					627		Nemertesia ramosa Algarve, Berlengas, UK, Meknes MV, 10-736 m - S,W Portugal & UK & Gulf of Cadiz (9)	Nemertesia ramosa Berlengas, 28-32 m - W Portugal	JN714568		DBUA 1120.02		C.J. Moura	Hand	Berlengas, Farilhões (cave), 28-32 m - W Portugal	39°28.351'N 9°32.821'W	Moura et al. 2012b	Atlantic	1
930					627		Nemertesia ramosa Algarve, Berlengas, UK, Meknes MV, 10-736 m - S,W Portugal & UK & Gulf of Cadiz (9)	Nemertesia ramosa Plymouth, 18-25 m - UK	JN714569		DBUA 1106.01		C.J. Moura	Hand	Plymouth, Mewstone, 18-25 m - UK	50°17.600'N 4°05.600'W	Moura et al. 2012b	Atlantic	1
931					627	62	Nemertesia ramosa Algarve, Berlengas, UK, Meknes MV, 10-736 m - S,W Portugal & UK & Gulf of Cadiz (9)	Nemertesia ramosa Lundy Island, 5-40 m - UK	AM888328	MH282749	DBUA 942.01		J. Hall-Spencer	Hand	Lundy Island, 5-40 m - UK	51°09.24'N 4°39.18'W	Moura et al. 2008	Atlantic	1
932					627	61	Nemertesia ramosa Algarve, Berlengas, UK, Meknes MV, 10-736 m - S,W Portugal & UK & Gulf of Cadiz (9)	Nemertesia ramosa Sagres, 50-100 m - S Portugal	MH212916	MH282747			J. Boavida	Hand	Sagres, Stn. CATAMAR-ByCatch, 50-100 m - S Portugal		Present Study	Atlantic	1
933					627	62	Nemertesia ramosa Algarve, Berlengas, UK, Meknes MV, 10-736 m - S,W Portugal & UK & Gulf of Cadiz (9)	Nemertesia ramosa ?Scotland	MH212911	MH282748			J. Drewery		Stn. 2014#22 - Scotland?		Present Study	Atlantic	1
934					627		Nemertesia ramosa Algarve, Berlengas, UK, Meknes MV, 10-736 m - S,W Portugal & UK & Gulf of Cadiz (9)	Nemertesia ramosa Meknés Carb. Prov., 736 m - Gulf of Cadiz	JN714565		DBUA 1097.02		R/V Pelagia ; 64PE284	Box-corer	Meknés Carbonate Mound Provinces, Stn Geob12739-1, 736 m - Gulf of Cadiz	35°00.010'N 7°04.470'W	Moura et al. 2012b	Atlantic		1
935					631		Nemertesia ramosa S. Vicente, 305 m - Cape Verde	Nemertesia ramosa S. Vicente, 305 m - Cape Verde	MH212915		FAU 11-IX-90-3-002a			2' DREDGE	S. Vicente, NW of Ponta do Machado, 305 m - Cape Verde	16°52.500'N 25°07.250'W	Present Study	Atlantic		1
936					628		Nemertesia ramosa S. Miguel + Terceira + Pico-Faial, 52-150 m - Azores (5)	Nemertesia ramosa S. Miguel, 52 m - Azores	MH212913		DOP C7382		R/V Arquipélago	Palangre de fundo	S. Miguel, 52 m - Azores	37°42.923'N 25°21.004'W	Present Study	Atlantic	1
937					628	64	Nemertesia ramosa S. Miguel + Terceira + Pico-Faial, 52-150 m - Azores (5)	Nemertesia ramosa Terceira, 60 m - Azores	MH212918	MH282752	DOP C9477		T. Kincaid	Hand	Terceira, Ilhéu das Cabras, 60 m - Azores	38°37.885'N 27°09.070'W	Present Study	Atlantic	1
938					628	63	Nemertesia ramosa S. Miguel + Terceira + Pico-Faial, 52-150 m - Azores (5)	Nemertesia ramosa S. Miguel, 61 m - Azores	MH212914	MH282751	DOP C7381		R/V Arquipélago ; V. Matos	Palangre de fundo	S. Miguel, 61 m - Azores	37°42.840'N 25°20.921'W	Present Study	Atlantic	1
939					628		Nemertesia ramosa S. Miguel + Terceira + Pico-Faial, 52-150 m - Azores (5)	Nemertesia ramosa Pico-Faial Channel, 150 m - Azores	JN714563		DBUA 1119.01		Lula	Submersible	Pico-Faial Channel, LULA dive #133, 150 m - Azores	38°30.541'N 28°36.544'W	Moura et al. 2012b	Atlantic			1
940					628		Nemertesia ramosa S. Miguel + Terceira + Pico-Faial, 52-150 m - Azores (5)	Nemertesia ramosa Pico-Faial Channel - Azores	JN714562		DOP C2112		Fishing fleet of Horta		Pico-Faial Channel - Azores		Moura et al. 2012b	Atlantic			1
941					630		Nemertesia ramosa Desertas, 30-91 m - Madeira	Nemertesia ramosa Desertas, 30-91 m - Madeira	JN714566		MMF 25124		R/V Johnson Sea Link	Submersible	Desertas, 30-91 m - Madeira	32°23.00'N 16°27.23'W	Moura et al. 2012b	Atlantic	1
942					632		Nemertesia cf. ventriculiformis off Banyuls-sur-Mer, 62 m - S France	Nemertesia cf. ventriculiformis off Banyuls-sur-Mer, 62 m - S France	MH212902		MHNG-INVE-Ba02.15.3				off Banyuls-sur-Mer, 62 m - S France	42°30.360°N 3°10.620'E	Present Study	Mediterranean	1
943				Nemertesia octoseriata	633		Nemertesia octoseriata Okinawa, 114-115 - Japan	Nemertesia octoseriata Okinawa, 114-115 - Japan	MH212903		MHNG-INVE-69620			Tabata (Beam Trawl)	Okinawa, 114-115 - Japan	26°15.270'N 126°47.676'E	Present Study	Pacific			1
944				Nemertesia sp.	621		Nemertesia sp. E Florida, 450-425 m + S Carolina, 633-730 m - SE USA (2)	Nemertesia sp. E Florida, 450-425 m - SE USA	MH212920		USNM 1473790		JSLII-2009	Submersible	E Florida, Stn JSLII-2009-Atl-3700, 450-425 m - SE USA	28°18.979'N 79°45.123'W	Present Study	Atlantic		1
945					621		Nemertesia sp. E Florida, 450-425 m + S Carolina, 633-730 m - SE USA (2)	Nemertesia sp. South Carolina, 541-515 m - SE USA	MH212921		USNM 1473803		JSLI-2005	Submersible	South Carolina, Savannah Banks, Stn JSLI-2005-4905, 541-515 m - SE USA	31°46.908'N 79°12.261'W	Present Study	Atlantic		1
946					622		Nemertesia sp. Deep waters - SE USA	Nemertesia sp. Deep waters - SE USA	MH212919		USNM 1473815		JSL-2004		SE USA		Present Study	Atlantic		1
947				Nemertesia ventriculiformis	626		Nemertesia ventriculiformis Mercator MV, 373-381 m - Gulf of Cadiz (2)	Nemertesia ventriculiformis Mercator MV, 381 m - Gulf of Cadiz	MH212932				James Cook 10	ROV	Mercator mud volcano, Stn. Isis 27 Rock 7, 381 m - Gulf of Cadiz	35°18.840'N 6°37.039'W	Present Study	Atlantic		1
948					626		Nemertesia ventriculiformis Mercator MV, 373-381 m - Gulf of Cadiz (2)	Nemertesia ventriculiformis Mercator MV, 373 m - Gulf of Cadiz	MH212931		DBUA 1898.03		James Cook 10	ROV	NE Mercator mud volcano, 373 m - Gulf of Cadiz	35°18.825'N 6°37.154'W	Present Study	Atlantic		1
949					624		Nemertesia ventriculiformis Lagos + Carbonate Prov. + Mercator MV + Granada MV, 61-600 m - Gulf of Cadiz & Alboran Sea (10)	Nemertesia ventriculiformis Lagos, 61 m - S Portugal	MH212930				J. Boavida ; DeepReefs	Hand	Lagos, Stn. DR11S5D1T1R0.7, 61 m - S Portugal	37°00.235'N 8°42.223'W	Present Study	Atlantic	1
950					624		Nemertesia ventriculiformis Lagos + Carbonate Prov. + Mercator MV + Granada MV, 61-600 m - Gulf of Cadiz & Alboran Sea (10)	Nemertesia ventriculiformis NE Mercator MV, 426 m - Gulf of Cadiz	MH212933		DBUA 1898.01		James Cook 10	ROV	NE Mercator mud volcano, 426 m - Gulf of Cadiz	35°18.839'N 6°37.354'W	Present Study	Atlantic		1
951					624		Nemertesia ventriculiformis Lagos + Carbonate Prov. + Mercator MV + Granada MV, 61-600 m - Gulf of Cadiz & Alboran Sea (10)	Nemertesia ventriculiformis Mercator MV, 355 m - Gulf of Cadiz	AM888337		DBUA 1099.01		R/V Prof. Logachev ; TTR15	Gravity-corer	Mercator MV, Stn 575, 355 m - Gulf of Cadiz	35°17.903'N 6°38.715'W	Moura et al. 2008	Atlantic		1
952					624		Nemertesia ventriculiformis Lagos + Carbonate Prov. + Mercator MV + Granada MV, 61-600 m - Gulf of Cadiz & Alboran Sea (10)	Nemertesia ventriculiformis Mercator MV, 376 m - Gulf of Cadiz	JN714559		DBUA 1101.02		James Cook 10	ROV	Mercator MV, Stn Dive 27 Rock 6, 376 m - Gulf of Cadiz	35°18.827'N 6°37.058'W	Moura et al. 2012b	Atlantic		1
953					624		Nemertesia ventriculiformis Lagos + Carbonate Prov. + Mercator MV + Granada MV, 61-600 m - Gulf of Cadiz & Alboran Sea (10)	Nemertesia ventriculiformis Mercator MV, 350 m - Gulf of Cadiz	AM888336		DBUA 1100.01		Maria S. MERIAN No. 1 Leg 3	GKG	Mercator MV, Stn 242, 350 m - Gulf of Cadiz	35°17.870'N 6°38.810'W	Moura et al. 2008	Atlantic		1
954					624		Nemertesia ventriculiformis Lagos + Carbonate Prov. + Mercator MV + Granada MV, 61-600 m - Gulf of Cadiz & Alboran Sea (10)	Nemertesia ventriculiformis Melilla Carb. Mound, 333 m - Alboran Sea	JN714556		DBUA 1096.02		R/V Prof. Logachev ; TTR17-leg1	Grab	Melilla Carbonate Mound, Stn 394, 333 m - Alboran Sea	35°26.064'N 2°30.585'W	Moura et al. 2012b	Mediterranean		1
955					624		Nemertesia ventriculiformis Lagos + Carbonate Prov. + Mercator MV + Granada MV, 61-600 m - Gulf of Cadiz & Alboran Sea (10)	Nemertesia ventriculiformis Granada MV, 600 m - Alboran Sea	JN714555		DBUA 1096.01		R/V Prof. Logachev	Grab	Granada MV, Stn 420, 600 m - Alboran Sea	35°33.854'N 4°37.435'W	Moura et al. 2012b	Mediterranean		1
956					624		Nemertesia ventriculiformis Lagos + Carbonate Prov. + Mercator MV + Granada MV, 61-600 m - Gulf of Cadiz & Alboran Sea (10)	Nemertesia ventriculiformis Bathyal environment - Gulf of Cadiz	JN714561		DBUA 1098.03		R/V Pelagia ; M2007	Box-corer	Unknown station, net trapped on sampling device, bathyal environment - Gulf of Cadiz		Moura et al. 2012b	Atlantic		1
957					624		Nemertesia ventriculiformis Lagos + Carbonate Prov. + Mercator MV + Granada MV, 61-600 m - Gulf of Cadiz & Alboran Sea (10)	Nemertesia ventriculiformis Mercator MV, 428 m - Gulf of Cadiz	JN714558		DBUA 1101.01		James Cook 10	ROV	Mercator MV, Stn Dive 27 Rock 1, 428 m - Gulf of Cadiz	35°18.755'N 6°37.422'W	Moura et al. 2012b	Atlantic		1
958					624		Nemertesia ventriculiformis Lagos + Carbonate Prov. + Mercator MV + Granada MV, 61-600 m - Gulf of Cadiz & Alboran Sea (10)	Nemertesia ventriculiformis Unkn. Carb. Prov., 461 m - Gulf of Cadiz	JN714557		DBUA 1098.01		R/V Pelagia ; M2007	Box-corer	Unknown Carbonate Province, Stn 41, 461 m - Gulf of Cadiz	35°00.113'N 6°44.815'W	Moura et al. 2012b	Atlantic		1
959					625		Nemertesia ventriculiformis Pen Duick Escarp., 416 m - Gulf of Cadiz	Nemertesia ventriculiformis Pen Duick Escarp., 416 m - Gulf of Cadiz	JN714559		DBUA 1098.02		R/V Pelagia ; M2007	Box-corer	Pen Duick Escarpment, Stn 17, 416 m - Gulf of Cadiz	35°17.061'N 6°42.617'W	Moura et al. 2012b	Atlantic		1
960				Plumularia cf. hyalina	587	51	Plumularia cf. hyalina Leigh - New Zealand	Plumularia cf. hyalina Leigh - New Zealand	AY787913	KF982152	MHNG-INVE-25333				Leigh - New Zealand		Cunningham (EMBL submission)	Pacific	1
961				Plumularia filicaulis	588	53	Plumularia filicaulis False Bay - South Africa	Plumularia filicaulis False Bay - South Africa	DQ855926	KF982159	MHNG-INVE-34020				False Bay, Simons Town, Boulder Beach - South Africa		Leclère et al. 2007	Atlantic	1
962					589	52	Plumularia filicaulis Port Phillip Bay - Australia	Plumularia filicaulis Port Phillip Bay - Australia	KF982232	KF982182	MHNG-INVE-74955				Port Phillip Bay - Australia	38°09.000'S 144°52.200'E	Schuchert 2014	Pacific	1
963				Plumularia floridana - lineage 1	598		Plumularia floridana Portobelo, 17-10 m - NE Panama	Plumularia floridana Portobelo, 17-10 m - NE Panama	MH212944				C.J. Moura	Hand	Portobelo, Drake island, 17-10 m - NE Panama	9°32.323'N 79°41.037'W	Present Study	Atlantic	1
964				Plumularia floridana - lineage 2	597	58	Plumularia floridana Escudo Veraguas, 26-30 m - N Panama	Plumularia floridana Escudo Veraguas, 26-30 m - N Panama	MH212942	MH282756	STRI CJM86		C.J. Moura	Hand	Isla Escudo Veraguas, 26-30 m - N Panama	9°06.115'N 81°37.351'W	Present Study	Atlantic	1
965					596		Plumularia floridana Bocas del Toro,17 m - NW Panama	Plumularia floridana Bocas del Toro,17 m - NW Panama	MH212941		STRI CJM87	861525	C.J. Moura	Hand	Bocas del Toro, Bastimentos, 17 m - NW Panama	9°21.418'N 82°11.020'W	Present Study	Atlantic	1
966				Plumularia floridana - lineage 3	594		Plumularia floridana Bahia Culebra, 14-7 m - NW Costa Rica	Plumularia floridana Bahia Culebra, 14-7 m - NW Costa Rica	MH212940		MZUCR 2438		C.J. Moura	Hand	Bahia Culebra, Miradores, 14-7 m - NW Costa Rica	10°36.657'N 85°42.079'W	Present Study	Pacific	1
967					595		Plumularia floridana Bahia Culebra, 6-3 m - NW Costa Rica	Plumularia floridana Bahia Culebra, 6-3 m - NW Costa Rica	MH212939		MZUCR 2437	861522	C.J. Moura	Hand	Bahia Culebra, Islas Pelonas, 6-3 m - NW Costa Rica	10°34.497'N 85°42.587'W	Present Study	Pacific	1
968				Plumularia gaimardi	564	27	Plumularia gaimardi Simons Town - South Africa	Plumularia gaimardi Simons Town - South Africa	FJ550491	KF982158	MHNG-INVE-34019				Simons Town - South Africa		Leclère et al. 2009	Atlantic	1
969				Plumularia habereri	661		Plumularia habereri Shikoku Island, 26 m - Japan	Plumularia habereri Shikoku Island, 26 m - Japan	KX355433		MHNG-INVE-60993		F. Sinniger		Shikoku Island, Kochi pref., Otsuki, 26 m - Japan	32°46.450'N 132°43.500'E	Schuchert (EMBL submission)	Pacific	1
970				Plumularia elongata	662		Plumularia elongata Sulawesi - Indonesia	Plumularia elongata Sulawesi - Indonesia	DQ855927						Sulawesi, Bunaken Island - Indonesia		Leclère et al. 2007	Indian	1
971				Plumularia micronema + P. cf. propinqua/micronema + P. floridana (lineage 4)	593	57	Plumularia micronema Bahia Junquillal, Bajo La Cornuda, 20-10 m - NW Costa Rica	Plumularia micronema Bahia Junquillal, Bajo La Cornuda, 20-10 m - NW Costa Rica	MH212947	MH282759	MZUCR 2450	861513	C.J. Moura	Hand	Bahia Junquillal, Bajo La Cornuda, 20-10 m - NW Costa Rica	11°00.720'N 85°45.187'W	Present Study	Pacific	1
972					590	54	Plumularia micronema Frailes, 30-20 m - S Panama	Plumularia micronema Frailes, 30-20 m - S Panama	MH212948	MH282760	STRI CJM52		C.J. Moura	Hand	Pedasi, Frailes island, near Venao, 30-20 m - S Panama	7°24.097'N 80°10.007'W	Present Study	Pacific	1
973					591	55	Plumularia floridana off Panama City, 12-4 m - S Panama	Plumularia floridana off Panama City, 12-4 m - S Panama	MH212943	MH282757	STRI CJM47	861519	C.J. Moura	Hand	Taboguilla, off Panama City, 12-4 m - S Panama	8°48.099'N 79°31.272'W	Present Study	Pacific	1
974					592	56	Plumularia cf. propinqua / micronema off Panama City, 17-5 m - S Panama	Plumularia cf. propinqua / micronema off Panama City, 17-5 m - S Panama	MH213000	MH282755	STRI CJM46	861516	C.J. Moura	Hand	Valladolid, off Ciudad de Panama, 17-5 m - S Panama	8°42.690'N 79°36.110'W	Present Study	Pacific	1
975				Plumularia mooreana	599	59	Plumularia mooreana Moorea - French Polynesia	Plumularia mooreana Moorea - French Polynesia	KF982228	KF982178	UF INVE 7017				Moorea - French Polynesia	17°33.060'S 149°46.620'W	Schuchert 2014	Pacific	1
976					600	60	Plumularia mooreana Moorea - French Polynesia	Plumularia mooreana Moorea - French Polynesia	KF982226	KF982176	UF INVE 7026				Moorea - French Polynesia	17°33.060'S 149°46.620'W	Schuchert 2014	Pacific	1
977					601		Plumularia mooreana Moorea - French Polynesia	Plumularia mooreana Moorea - French Polynesia	KF982224		UF INVE 6730				Moorea - French Polynesia	17°27.420'S 149°49.980'W	Schuchert 2014	Pacific	1
978				Plumularia setacea - lineage 1	571	39	Plumularia setacea Bocas del Toro, 14-8 m - NW Panama	Plumularia setacea Bocas del Toro, 14-8 m - NW Panama	MH212954	MH282762	STRI CJM51		C.J. Moura	Hand	Bocas del Toro, Cayo Tigre, 14-8 m - NW Panama	9°12.758'N 81°54.985'W	Present Study	Atlantic	1
979					572	40	Plumularia setacea Bocas del Toro, 12-7 m - NW Panama	Plumularia setacea Bocas del Toro, 12-7 m - NW Panama	MH212953	MH282761	STRI CJM50	861625	C.J. Moura	Hand	Bocas del Toro, Bastimentos, 12-7 m - NW Panama	9°21.418'N 82°11.020'W	Present Study	Atlantic	1
980				Plumularia setacea - lineage 2	567		Plumularia setacea Lagoa, 1-8 m - S Portugal	Plumularia setacea Lagoa, 1-8 m - S Portugal	JN714624		DBUA 1125.07		C.J. Moura	Hand	Lagoa, Carvoeiro, 1-8 m - S Portugal	37°05.419'N 8°27.269'W	Moura et al. 2012b	Atlantic	1
981					566	33	Plumularia setacea Otranto + Lecce - Italy (2)	Plumularia setacea Otranto - Italy	KF982218	KF982169	MHNG-INVE-63187				Otranto, Torre del Serpe - Italy	40°08.580'N 18°30.420'E	Schuchert 2014	Mediterranean	1
982					566		Plumularia setacea Otranto + Lecce - Italy (2)	Plumularia setacea Santa Cesarea, 5-0 m - S Italy	MH212982				C.J. Moura	Hand	Sta Cesarea, Province of Lecce, 5-0 m - S Italy		Present Study	Mediterranean	1
983					565		Plumularia setacea Berlenga, 3-7 m - W Portugal	Plumularia setacea Berlenga, 3-7 m - W Portugal	MH212950		DBUA 1895.02		C.J. Moura	Hand	Ilhéu da Inês, Berlenga, 3-7 m - W Portugal	39°24.732'N 9°30.674'W	Present Study	Atlantic	1
984					568		Plumularia setacea Faial + S. Miguel + Mallorca + Otranto + Villefranche, 0-? m - Azores & W Mediterranean (5)	Plumularia setacea Faial, marina of Horta, 0-1 m - Azores	MH212964		DBUA 1897.02		C.J. Moura	Hand	Faial, Marina da Horta, Pontao A, 0-1 m - Azores	38°31.808'N 28°37.572'W	Present Study	Atlantic	1
985					568		Plumularia setacea Faial + S. Miguel + Mallorca + Otranto + Villefranche, 0-? m - Azores & W Mediterranean (5)	Plumularia setacea São Miguel island, 0-0.5 m - Azores	JN714623		DBUA 1122.05		C.J. Moura	Hand	São Miguel island, Ponta Delgada naval club, 0-0.5 m - Azores	37°44.460'N 25°39.476'W	Moura et al. 2012b	Atlantic	1
986					568	31	Plumularia setacea Faial + S. Miguel + Mallorca + Otranto + Villefranche, 0-? m - Azores & W Mediterranean (5)	Plumularia setacea Villefranche-sur-Mer - S France	KF982206	KF982154	MHNG-INVE-31747				Villefranche-sur-Mer, Ligurian Sea - S France	43°41.160'N 7°19.020'E	Schuchert 2014	Mediterranean	1
987					568	31	Plumularia setacea Faial + S. Miguel + Mallorca + Otranto + Villefranche, 0-? m - Azores & W Mediterranean (5)	Plumularia setacea Otranto - Italy	KF982219	KF982170	MHNG-INVE-63189				Otranto, Torre del Serpe - Italy	40°08.580'N 18°30.420'E	Schuchert 2014	Mediterranean	1
988					568	32	Plumularia setacea Faial + S. Miguel + Mallorca + Otranto + Villefranche, 0-? m - Azores & W Mediterranean (5)	Plumularia setacea Mallorca - S Spain	KF982202	KF982148					Mallorca, Cala Murada - S Spain	39°27.120'N 3°16.740'E	Schuchert 2014	Mediterranean	1
989				Plumularia setacea - lineage 3	569		Plumularia setacea Flores + Terceira + S. Miguel, 7-27 m - Azores (4)	Plumularia setacea Flores island, 20-27 m - Azores	JN714621		DBUA 1122.03		C.J. Moura	Hand	Flores, Ponta Delgada, 20-27 m - Azores	39°31.092'N 31°12.437'W	Moura et al. 2012b	Atlantic	1
990					569		Plumularia setacea Flores + Terceira + S. Miguel, 7-27 m - Azores (4)	Plumularia setacea Terceira, 23-7 m - Azores	MH212991		DOP C9476		Project Baseline expedition ; C.J. Moura	Hand	Terceira, Ilhéu das Cabras, 'Gruta dos Ratões', 23-7 m - Azores	38°37.885'N 27°09.070'W	Present Study	Atlantic	1
991					569		Plumularia setacea Flores + Terceira + S. Miguel, 7-27 m - Azores (4)	Plumularia setacea Flores Island, 10-16 m - Azores	JN714622		DBUA 1122.04		C.J. Moura	Hand	Flores Island, 10-16 m - Azores	39°28.531'N 31°08.479'W	Moura et al. 2012b	Atlantic	1
992					569		Plumularia setacea Flores + Terceira + S. Miguel, 7-27 m - Azores (4)	Plumularia setacea São Miguel Island, 18-23 m - Azores	MH212989		DBUA 1896.01		C.J. Moura	Hand	São Miguel Island, Mosteiros, 18-23 m - Azores	37°53.372'N 25°50.132'W	Present Study	Atlantic	1
993					570		Plumularia setacea Flores island, 10-27 m - Azores (2)	Plumularia setacea Flores island, 20-27 m - Azores	MH212966		DBUA 1122.03		C.J. Moura	Hand	Flores, Ponta Delgada, 20-27 m - Azores	39°31.092'N 31°12.437'W	Present Study	Atlantic	1
994					570		Plumularia setacea Flores island, 10-27 m - Azores (2)	Plumularia setacea Flores Island, 10-16 m - Azores	MH212965		DBUA 1122.04		C.J. Moura	Hand	Flores Island, 10-16 m - Azores	39°28.531'N 31°08.479'W	Present Study	Atlantic	1
995				Plumularia setacea - lineage 4	552	29	Plumularia setacea Europa Island - SW Indian Ocean (3)	Plumularia setacea Europa Island - SW Indian Ocean	KF982234	KF982184	MHNG-INVE-76314				Europa Island - SW Indian Ocean	22°20.400'S 40°20.280'E	Schuchert 2014	Indian	1
996					552	28	Plumularia setacea Europa Island - SW Indian Ocean (3)	Plumularia setacea Europa Island - SW Indian Ocean	KF982244	KF982194	MHNG-INVE-82095				Europa Island - SW Indian Ocean	22°19.740'S 40°21.900'E	Schuchert 2014	Indian	1
997					552	28	Plumularia setacea Europa Island - SW Indian Ocean (3)	Plumularia setacea Europa Island - SW Indian Ocean	KF982235	KF982185	MHNG-INVE-76315				Europa Island - SW Indian Ocean	22°20.400'S 40°20.280'E	Schuchert 2014	Indian	1
998				Plumularia setacea - lineage 5	553	30	Plumularia setacea Reunion Island	Plumularia setacea Reunion Island	KF982248	KF982198	MHNG-INVE-82102				Reunion Island	21°12.540'S 55°49.680'E	Schuchert 2014	Indian	1
999				Plumularia setacea - lineage 6	543		Plumularia setacea Selvagem Grande, 15 m - Selvagens (3)	Plumularia setacea Selvagem Grande, 15 m - Selvagens	MH212983		MNHNC M@rbis139		EMEPC/M@rBis/SELVAGENS2010	Hand	Selvagem Grande, Stn. S10G7ST44KB3, 15 m - Selvagens	30°09.324'N 15°53.165'W	Present Study	Atlantic	1
1000					543		Plumularia setacea Selvagem Grande, 15 m - Selvagens (3)	Plumularia setacea Selvagem Grande, 15 m - Selvagens	MH212984		MNHNC M@rbis962		EMEPC/M@rBis/SELVAGENS2010	Hand	Selvagem Grande, Stn. S10G6ST46Q20B2, 15 m - Madeira	30°08.445'N 15°53.460'W	Present Study	Atlantic	1
1001					543	25	Plumularia setacea Selvagem Grande, 15 m - Selvagens (3)	Plumularia setacea Selvagem Grande, 15 m - Selvagens	MH212985	MH282768	MNHNC M@rbis991		EMEPC/M@rBis/SELVAGENS2010	Hand	Selvagem Grande, Stn. S10G5ST51KB8, 15 m - Selvagens	30°08.445'N 15°53.460'W	Present Study	Atlantic	1
1002					544		Plumularia setacea Selvagem Pequena, 15 m - Selvagens	Plumularia setacea Selvagem Pequena, 15 m - Selvagens	MH212988		MNHNC M@rbis443		EMEPC/M@rBis/SELVAGENS2010	Hand	Selvagem Pequena, Stn. S10P1ST4A2B5, 15 m - Selvagens	30°02.385'N 16°00.829'W	Present Study	Atlantic	1
1003					545		Plumularia setacea Terceira island, 26-6 m - Azores	Plumularia setacea Terceira island, 26-6 m - Azores	MH212992		DOP C9454		C.J. Moura	Hand	Terceira island, Fradinhos islet, 26-6 m - Azores	38°36.690'N 27°06.665'W	Present Study	Atlantic	1
1004					546		Plumularia setacea Gettysburg seamount, 37-39 m - Gorringe Bank	Plumularia setacea Gettysburg seamount, 37-39 m - Gorringe Bank	JN714608		DBUA 1124.01		J.P. Borges	Hand	Gettysburg seamount, 37-39 m - Gorringe Bank	36°31.071'N 11°34.275'W	Moura 2015	Atlantic	1
1005					551		Plumularia setacea Selvagem pequena 5-30 m - Selvagens	Plumularia setacea Selvagem Pequena, 5-30 m - Selvagens	MH212986		MNHNC M@rbis323		EMEPC/M@rBis/SELVAGENS2010	Hand	Selvagem pequena, Stn. S10P1ST14A1B4, 5-30 m - Selvagens	30°02.205'N 16°01.647'W	Present Study	Atlantic	1
1006					550		Plumularia setacea Selvagem Pequena, 15 m - Selvagens	Plumularia setacea Selvagem Pequena, 15 m - Selvagens	MH212987		MNHNC M@rbis435		EMEPC/M@rBis/SELVAGENS2010	Hand	Selvagem Pequena, Stn. S10P2ST10A1B5, 15 m - Selvagens	30°01.769'N 16°01.306'W	Present Study	Atlantic	1
1007					549		Plumularia setacea Desertas, 76 m - Madeira	Plumularia setacea Desertas, 76 m - Madeira	MH212961		FAU 30-V-91-2-1C		JSL-I-2998	Submersible	Bugio, Desertas, 76 m - Madeira	32°23.000'N 16°27.230'W	Present Study	Atlantic	1
1008					547		Plumularia setacea Condor Bank, 180-194 m - Azores (2)	Plumularia setacea Condor Bank, 194 m - Azores	MH212959		DOP C8533		R/V Arquipélago	Palangre de fundo	Condor Bank, 194 m - Azores	38°32.531'N 29°03.141'W	Present Study	Atlantic			1
1009					547		Plumularia setacea Condor Bank, 180-194 m - Azores (2)	Plumularia setacea Condor Bank, 180 m - Azores	MH212958		DOP C9490		ROV ; Marina Carreiro		Condor Bank, 180 m - Azores		Present Study	Atlantic			1
1010					548		Plumularia setacea Condor Bank, 222 m - Azores	Plumularia setacea Condor Bank, 222 m - Azores	MH212960		DOP C4508		R/V Arquipélago ; D. Catarino	Palangre de fundo	Condor Bank, 222 m - Azores	38°28.560'N 29°01.020'W	Present Study	Atlantic		1
1011					531		Plumularia setacea Algarve + Alentejo + Ericeira + Berlengas + Normandy + Britanny, 4-32 m - S,SW,W Portugal & NW France (13)	Plumularia setacea Berlengas, 28-32 m - W Portugal	JN714617		DBUA 1123.01		C.J. Moura	Hand	Berlengas, Farilhões (cave), 28-32 m - W Portugal	39°28.351'N 9°32.821'W	Moura et al. 2012b	Atlantic	1
1012					531		Plumularia setacea Algarve + Alentejo + Ericeira + Berlengas + Normandy + Britanny, 4-32 m - S,SW,W Portugal & NW France (13)	Plumularia setacea Aljezur, 8-11 m - SW Portugal	MH212949		DBUA 1894.01		C.J. Moura	Hand	Aljezur, islander, 8-11 m - SW Portugal	37°10.158'N 8°54.226'W	Present Study	Atlantic	1
1013					531		Plumularia setacea Algarve + Alentejo + Ericeira + Berlengas + Normandy + Britanny, 4-32 m - S,SW,W Portugal & NW France (13)	Plumularia setacea Sines, 10-15 m - SW Portugal	JN714616		DBUA 1125.06		C.J. Moura	Hand	Sines, outside harbour, 10-15 m - SW Portugal	37°56.323'N 8°53.330'W	Moura et al. 2012b	Atlantic	1
1014					531		Plumularia setacea Algarve + Alentejo + Ericeira + Berlengas + Normandy + Britanny, 4-32 m - S,SW,W Portugal & NW France (13)	Plumularia setacea Berlenga Island, 5-16 m - W Portugal	JN714613		DBUA 1123.03		C.J. Moura	Hand	Berlenga Island, Ilhéu do Soldado, 5-16 m - W Portugal	39°24.981'N 9°30.784'W	Moura et al. 2012b	Atlantic	1
1015					531		Plumularia setacea Algarve + Alentejo + Ericeira + Berlengas + Normandy + Britanny, 4-32 m - S,SW,W Portugal & NW France (13)	Plumularia setacea Sagres, 5-15 m - S Portugal	JN714615		DBUA 1125.05		C.J. Moura	Hand	Sagres, Ilhas do Martinhal, 5-15 m - S Portugal	37°00.897'N 8°55.080'W	Moura et al. 2012b	Atlantic	1
1016					531	18	Plumularia setacea Algarve + Alentejo + Ericeira + Berlengas + Normandy + Britanny, 4-32 m - S,SW,W Portugal & NW France (13)	Plumularia setacea Normandy - N France	KF982212	KF982161	MHNG-INVE-37306				Normandy, Herquemoulin, Treize Vents - N France	49°39.480'N 1°52.860'W	Schuchert 2014	Atlantic	1
1017					531		Plumularia setacea Algarve + Alentejo + Ericeira + Berlengas + Normandy + Britanny, 4-32 m - S,SW,W Portugal & NW France (13)	Plumularia setacea Sines, 9-13 m - SW Portugal	JN714612		DBUA 1125.03		C.J. Moura	Hand	Sines, São Torpes, 9-13 m - SW Portugal	37°54.770'N 8°48.467'W	Moura et al. 2012b	Atlantic	1
1018					531		Plumularia setacea Algarve + Alentejo + Ericeira + Berlengas + Normandy + Britanny, 4-32 m - S,SW,W Portugal & NW France (13)	Plumularia setacea St. Pol de Leon - NW France	AY787886		MHNG-INVE-29393				St. Pol de Leon - NW France		Cunningham (EMBL submission)	Mediterranean	1
1019					531		Plumularia setacea Algarve + Alentejo + Ericeira + Berlengas + Normandy + Britanny, 4-32 m - S,SW,W Portugal & NW France (13)	Plumularia setacea Sagres, 17-22 m - S Portugal	JN714610		DBUA 1125.02		C.J. Moura	Hand	Sagres, Ponta de Sagres, 17-22 m - S Portugal	36°59.700'N 8°56.715'W	Moura et al. 2012b	Atlantic	1
1020					531		Plumularia setacea Algarve + Alentejo + Ericeira + Berlengas + Normandy + Britanny, 4-32 m - S,SW,W Portugal & NW France (13)	Plumularia setacea Berlengas, 15-26 m - W Portugal	JN714611		DBUA 1123.02		C.J. Moura	Hand	Berlengas, Estelas, 15-26 m - W Portugal	39°25.225'N 9°32.084'W	Moura et al. 2012b	Atlantic	1
1021					531		Plumularia setacea Algarve + Alentejo + Ericeira + Berlengas + Normandy + Britanny, 4-32 m - S,SW,W Portugal & NW France (13)	Plumularia setacea Ericeira, 4-8 m - W Portugal	JN714614		DBUA 1125.04		C.J. Moura	Hand	Ericeira, Coxos, 4-8 m - W Portugal	39°00.151'N 9°25.672'W	Moura et al. 2012b	Atlantic	1
1022					531		Plumularia setacea Algarve + Alentejo + Ericeira + Berlengas + Normandy + Britanny, 4-32 m - S,SW,W Portugal & NW France (13)	Plumularia setacea Berlengas, 5-27 m - W Portugal	MH212952		DBUA 1895.01		C.J. Moura	Hand	Berlengas, Farilhões, 5-27 m - W Portugal	39°28.351'N 9°32.821'W	Present Study	Atlantic	1
1023					531		Plumularia setacea Algarve + Alentejo + Ericeira + Berlengas + Normandy + Britanny, 4-32 m - S,SW,W Portugal & NW France (13)	Plumularia setacea Pto Covo, 15-20 m - SW Portugal	JN714609		DBUA 1125.01		C.J. Moura	Hand	Aljezur, Porto Covo, 15-20 m - SW Portugal	37°51.192'N 8°48.211'W	Moura et al. 2012b	Atlantic	1
1024					532	18	Plumularia setacea Roscoff + Cascais - N France & W Portugal (4)	Plumularia setacea Roscoff - N France	KF982217	KF982168	MHNG-INVE-70533				Roscoff - N France	48°48.000'N 3°58.020'W	Schuchert 2014	Atlantic	1
1025					532		Plumularia setacea Roscoff + Cascais - N France & W Portugal (4)	Plumularia setacea Cascais, 0-0,5 m - W Portugal	JN714618		DBUA 1126.01		C.J. Moura	Hand	Cascais, marina, dock, 0-0,5 m - W Portugal	38°41.454'N 9°25.165'W	Moura et al. 2012b	Atlantic	1
1026					532		Plumularia setacea Roscoff + Cascais - N France & W Portugal (4)	Plumularia setacea Roscoff - NW France	FJ550459		MHNG-INVE-67075				Roscoff - NW France		Leclère et al. 2009	Atlantic	1
1027					532	18	Plumularia setacea Roscoff + Cascais - N France & W Portugal (4)	Plumularia setacea Bay of Morlaix - N France	KF982241	KF982191	MHNG-INVE-79921				Bay of Morlaix - N France	48°40.560'N 3°53.040'W	Schuchert 2014	Atlantic	1
1028					535	20	Plumularia setacea Galicia + Roscoff + Berlengas - NW Spain & N France & W Portugal (3)	Plumularia setacea Galicia, Ria de Ferrol - NW Spain	KF982213	KF982162	MHNG-INVE-37537				Galicia, Ria de Ferrol - NW Spain	43°28.020'N 8°13.020'W	Schuchert 2014	Atlantic	1
1029					535		Plumularia setacea Galicia + Roscoff + Berlengas - NW Spain & N France & W Portugal (3)	Plumularia setacea Berlengas, 25-35 m - W Portugal	JN714619		DBUA 1255.02		C.J. Moura	Hand	Berlengas, Rinchão, 25-35 m - W Portugal	39°25.437'N 9°29.941'W	Moura et al. 2012b	Atlantic	1
1030					535		Plumularia setacea Galicia + Roscoff + Berlengas - NW Spain & N France & W Portugal (3)	Plumularia setacea Roscoff - NW France	AY787885		MHNG-INVE-29392				Roscoff - NW France		Cunningham (EMBL submission)	Atlantic	1
1031					536	19	Plumularia setacea V. Castelo + Camaret near Brest, 29-33 - NW Portugal & N France (2)	Plumularia setacea Camaret near Brest - N France	KF982215	KF982166	MHNG-INVE-70531				Camaret near Brest - N France	48°17.280'N 4°36.420'W	Schuchert 2014	Atlantic	1
1032					536		Plumularia setacea V. Castelo + Camaret near Brest, 29-33 - NW Portugal & N France (2)	Plumularia setacea Viana do Castelo, 29-33 m - NW Portugal	JN714620		DBUA 1127.01		C.J. Moura	Hand	Viana do Castelo, 29-33 m - NW Portugal	41°41.680'N 8°52.711'W	Moura et al. 2012b	Atlantic	1
1033					533	21	Plumularia setacea Plymouth - UK	Plumularia setacea Plymouth - UK	KF982216	KF982167	MHNG-INVE-54566				Plymouth, Firestone Bay - UK	50°21.600'N 4°09.660'W	Schuchert 2014	Atlantic	1
1034					534		Plumularia setacea Portimão, 49 m - S Portugal	Plumularia setacea Portimão, 49 m - S Portugal	MH212977				J. Boavida ; DeepReefs	Hand	Portimão, Stn. DR12S9D1T1k14, 49 m - S Portugal	36°59.492'N 8°29.968'W	Present Study	Atlantic	1
1035					542		Plumularia setacea Berlengas, 28-32 m - W Portugal	Plumularia setacea Berlengas, 28-32 m - W Portugal	JN714607		DBUA 1123.01		C.J. Moura	Hand	Berlengas, Farilhões (cave), 28-32 m - W Portugal	39°28.351'N 9°32.821'W	Moura et al. 2012b	Atlantic	1
1036					539	22	Plumularia setacea Roscoff + Camaret near Brest - N France (2)	Plumularia setacea Roscoff - N France	KF982201	KF982147	MHNG-INVE-67077				Roscoff - N France	48°43.800'N 4°00.000'W	Schuchert 2014	Atlantic	1
1037					539	22	Plumularia setacea Roscoff + Camaret near Brest - N France (2)	Plumularia setacea Camaret near Brest - N France	KF982214	KF982165	MHNG-INVE-70530				Camaret near Brest - N France	48°17.280'N 4°36.420'W	Schuchert 2014	Atlantic	1
1038					541		Plumularia setacea Lagos, 1-8 m - S Portugal	Plumularia setacea Lagos, 1-8 m - S Portugal	MH212970		DBUA 1894.02	861627	C.J. Moura	Hand	Lagos, Ponta da Piedade, 1-8 m - S Portugal	37°04.753'N 8°40.088'W	Present Study	Atlantic	1
1039					537	24	Plumularia setacea Ponta da Oliveira + S. Miguel + Faial, 5-16 m - Madeira (4)	Plumularia setacea Ponta da Oliveira - Madeira	KF982223	KF982174	MHNG-INVE-64494				Ponta da Oliveira - Madeira	32°38.460'N 16°49.920'W	Schuchert 2014	Atlantic	1
1040					537		Plumularia setacea Ponta da Oliveira + S. Miguel + Faial, 5-16 m - Madeira (4)	Plumularia setacea Faial, 5-16 m - Azores	JN714605		DBUA 1897.01		C.J. Moura	Hand	Faial Island, Gruta da Pedra, 5-16 m - Azores	38°30.950'N 28°37.618'W	Moura et al. 2012b	Atlantic	1
1041					537		Plumularia setacea Ponta da Oliveira + S. Miguel + Faial, 5-16 m - Madeira (4)	Plumularia setacea São Miguel, 5-13 m - Azores	JN714606		DBUA 1122.02		C.J. Moura	Hand	São Miguel Island, Feteiras do Sul, 5-13 m - Azores	37°42.836'N 25°29.756'W	Moura et al. 2012b	Atlantic	1
1042					537		Plumularia setacea Ponta da Oliveira + S. Miguel + Faial, 5-16 m - Madeira (4)	Plumularia setacea Faial, 5-16 m - Azores	MH212962		DBUA 1184.01		C.J. Moura	Hand	Faial Island, Gruta da Pedra, epizoic colony, 5-16 m - Azores	38°30.950'N 28°37.618'W	Present Study	Atlantic	1
1043					538		Plumularia setacea Graciosa + Faial, 35-7 m - Azores (2)	Plumularia setacea Graciosa, 15-7 m - Azores	MH212969		DOP C9469		C.J. Moura	Hand	Graciosa, 15-7 m - Azores	39°00.608'N 27°57.261'W	Present Study	Atlantic	1
1044					538		Plumularia setacea Graciosa + Faial, 35-7 m - Azores (2)	Plumularia setacea Faial, 25 m - Azores	MH212963		DOP C9466		C.J. Moura	Hand	Faial, Monte da Guia, 25 m - Azores	38°31.089'N 28°37.231'W	Present Study	Atlantic	1
1045					540	23	Plumularia setacea Sagres + Vale de lobo + Berlengas, 5-25 m - S&W Portugal (3)	Plumularia setacea Sagres, 10-25 m - S Portugal	MH212981	MH282767	MNHNC MarbisALSt114B006		Marbis 2013	Hand	Sagres, Stn M13ALST114B006, 10-25 m - S Portugal	37°01.164'N 8°57.620'W	Present Study	Atlantic	1
1046					540		Plumularia setacea Sagres + Vale de lobo + Berlengas, 5-25 m - S&W Portugal (3)	Plumularia setacea Berlengas, 5-16 m - W Portugal	MH212951		DBUA 1123.03		C.J. Moura	Hand	Berlenga Island, Ilhéu do Soldado, 5-16 m - W Portugal	39°24.981'N 9°30.784'W	Present Study	Atlantic	1
1047					540		Plumularia setacea Sagres + Vale de lobo + Berlengas, 5-25 m - S&W Portugal (3)	Plumularia setacea Off Vale de Lobo, 10-25 m - S Portugal	MH212993				Marbis 2013	Hand	Off Vale de Lobo, Stn. M13ALSTA35B018, 10-25 m - S Portugal	37°01.000'N 8°05.000'W	Present Study	Atlantic	1
1048				Plumularia setacea (lineage 7) + P. virginiae + P. duseni + P. cf. duseni + P. lagenifera	527	4	Plumularia virginiae California, 16-6 m - W USA	Plumularia virginiae California, 16-6 m - W USA	MH212999	MH282772	USNM 1471899		C.J. Moura	Hand	California, Carmel Meadows, Ribera Road, 16-6 m - W USA	36°31.910'N 121°55.678'W	Present Study	Pacific	1
1049					516		Plumularia setacea Punta Canteras - Argentina	Plumularia setacea Punta Canteras - Argentina	KT266637		LEM m3x S144		G. Genzano		Punta Canteras - Argentina	38°04.998'S 57°31.998'W	Maronna et al. 2016	Atlantic	1
1050					517	13	Plumularia duseni Mar del Plata - Argentina	Plumularia duseni Mar del Plata - Argentina	KF982231	KF982181	MHNG-INVE-74202				Mar del Plata, Banco de Afuera - Argentina	38°10.020'S 57°25.020'W	Schuchert 2014	Atlantic	1
1051					515	14	Plumularia duseni Mar del Plata - Argentina (2)	Plumularia duseni Mar del Plata - Argentina	KF982229	KF982179	MHNG-INVE-74190				Mar del Plata, Punta Canteras - Argentina	38°07.980'S 57°37.020'W	Schuchert 2014	Atlantic	1
1052					515	14	Plumularia duseni Mar del Plata - Argentina (2)	Plumularia duseni Mar del Plata - Argentina	KF982230	KF982180	MHNG-INVE-74200				Mar del Plata, Banco de Afuera - Argentina	38°10.020'S 57°25.020'W	Schuchert 2014	Atlantic	1
1053					523	6	Plumularia setacea San Juan Islands - W USA	Plumularia setacea San Juan Islands - W USA	KF982238	KF982188	MHNG-INVE-78965				San Juan Islands - W USA	48°34.020'N 122°59.880'W	Schuchert 2014	Pacific	1
1054					522		Plumularia setacea Monterey Bay, 15-3 m - W USA	Plumularia setacea Monterey Bay, 15-3 m - W USA	MH212975		USNM 1471910		C.J. Moura	Hand	California, Monterey Bay, San Carlos Beach, side to Monterey Harbor, 15-3 m - W USA	36°36.612'N 121°53.555'W	Present Study	Pacific	1
1055					524		Plumularia cf. duseni Monterey Bay, ca. 20 m - W USA	Plumularia cf. duseni Monterey Bay, ca. 20 m - W USA	MH212935		USNM 1471906	861634	C.J. Moura	Hand	Monterey Bay, in front of Hopkins Marine Station, ca. 20 m - W USA	36°37.329'N 121°53.998'W	Present Study	Pacific	1
1056					511	12	Plumularia setacea Devonport + Army Bay - New Zealand (2)	Plumularia setacea Devonport - New Zealand	KF982207	KF982155	MHNG-INVE-33624				Hauraki Gulf, Devonport - New Zealand	36°49.980'S 174°47.820'E	Schuchert 2014	Pacific	1
1057					511		Plumularia setacea Devonport + Army Bay - New Zealand (2)	Plumularia setacea Army Bay - New Zealand	AY787887		MHNG-INVE-29966				Auckland, Whangaparoa, Army Bay - New Zealand		Cunningham (EMBL submission)	Pacific	1
1058					508	11	Plumularia setacea Wellington - New Zealand	Plumularia setacea Wellington - New Zealand	KF982205	KF982153	MHNG-INVE-25116				Wellington, Evans Bay, Greta Point - New Zealand	41°18.240'S 174°48.180'E	Schuchert 2014	Pacific	1
1059					509		Plumularia setacea Army Bay - New Zealand	Plumularia setacea Army Bay - New Zealand	KF982208						Whangaparoa Peninsula, Army Bay - New Zealand	36°35.760'S 174°48.900'E	Schuchert 2014	Pacific	1
1060					510	9	Plumularia setacea Long Bay + Army Bay - New Zealand (2)	Plumularia setacea Long Bay - New Zealand	KF982204	KF982151					Long Bay - New Zealand	36°40.260'S 174°44.940'E	Schuchert 2014	Pacific	1
1061					510	10	Plumularia setacea Long Bay + Army Bay - New Zealand (2)	Plumularia setacea Army Bay - New Zealand	KF982203	KF982150	MHNG-INVE-36020				Auckland, Whangaparoa, Army Bay - New Zealand	36°35.760'S 174°48.900'E	Schuchert 2014	Pacific	1
1062					525	7	Plumularia setacea Monterey, 12-6 m - W USA	Plumularia setacea Monterey, 12-6 m - W USA	MH212973	MH282764	USNM 1471913	861630	C.J. Moura	Hand	Pillars of fishing harbour, Monterey, 12-6 m - W USA	36°36.297'N 121°53.572'W	Present Study	Pacific	1
1063					521	8	Plumularia setacea Monterey, 22-3 m - W USA (2)	Plumularia setacea Monterey, 15-3 m - W USA	MH212974	MH282765	USNM 1471902		C.J. Moura	Hand	California, Monterey Bay, San Carlos Beach, side to Monterey Harbor, 15-3 m - W USA	36°36.612'N 121°53.555'W	Present Study	Pacific	1
1064					521	8	Plumularia setacea Monterey, 22-3 m - W USA (2)	Plumularia setacea Monterey, 22-15 m - W USA	MH212976	MH282766	USNM 1471911		C.J. Moura	Hand	Off Coral Street, Monterey (California), 22-15 m - W USA	36°38.147'N 121°55.588'W	Present Study	Pacific	1
1065					526	15	Plumularia setacea Punta Llonca - Chile	Plumularia setacea Punta Llonca - Chile	EF472684	KF982164	MNHG INVE 38774				Huinay, Punta Llonca - Chile		Galea & Leclère 2007	Pacific	1
1066					518	17	Plumularia setacea Punta Huinay - Chile (2)	Plumularia setacea Huinay - Chile	EF472685	KF982163	MNHG INVE 38773				Chile		Galea & Leclère 2007	Pacific	1
1067					518		Plumularia setacea Punta Huinay - Chile (2)	Plumularia setacea Huinay - Chile	EF472683		MNHG INVE 35933				Comao, Punta Huinay - Chile		Leclère et al. 2007	Pacific	1
1068					519	16	Plumularia setacea Punta Huinay - Chile	Plumularia setacea Huinay - Chile	EF472682	KF982160	MNHG INVE 35935				Comao, Punta Huinay - Chile		Galea & Leclère 2007	Pacific	1
1069					520		Plumularia cf. duseni Monterey (California), 22-3 m - W USA (2)	Plumularia cf. duseni Monterey Bay, 15-3 m - W USA	MH212934		USNM 1471903		C.J. Moura	Hand	California, Monterey Bay, San Carlos Beach, side to Monterey Harbor, 15-3 m - W USA	36°36.612'N 121°53.555'W	Present Study	Pacific	1
1070					520	5	Plumularia cf. duseni Monterey (California), 22-3 m - W USA (2)	Plumularia cf. duseni Monterey (California), 22-15 m - W USA	MH212936	MH282754	USNM 1471912		C.J. Moura	Hand	Off Coral Street, Monterey (California), 22-15 m - W USA	36°38.147'N 121°55.588'W	Present Study	Pacific	1
1071					514		Plumularia lagenifera var. septifera Carmel Meadows (California), 16-6 m - W USA	Plumularia lagenifera var. septifera Carmel Meadows (California), 16-6 m - W USA	MH212946		USNM 1473750		C.J. Moura	Hand	California, Carmel Meadows, Ribera Road, 16-6 m - W USA	36°31.910'N 121°55.678'W	Present Study	Pacific	1
1072					512	1	Plumularia lagenifera Friday Harbour + San Juan Islands - NW USA (5)	Plumularia lagenifera Friday Harbour - NW USA	DQ855928	KF982149					Friday Harbour - NW USA		Leclère et al. 2007	Pacific	1
1073					512		Plumularia lagenifera Friday Harbour + San Juan Islands - NW USA (5)	Plumularia lagenifera Friday Harbour - NW USA	KP776797		MHNG-INVE-78970				Friday Harbor Laboratories - NW USA	48°33.000'N 123°00.600'W	Schuchert 2014	Pacific	1
1074					512	1	Plumularia lagenifera Friday Harbour + San Juan Islands - NW USA (5)	Plumularia lagenifera San Juan Islands - NW USA	KF982249	KF982199	MHNG-INVE-82105				San Juan Islands - NW USA	48°33.420'N 122°59.460'W	Schuchert 2014	Pacific	1
1075					512	1	Plumularia lagenifera Friday Harbour + San Juan Islands - NW USA (5)	Plumularia lagenifera San Juan Islands - NW USA	KF982239	KF982189	MHNG-INVE-78966				San Juan Islands, Friday Harbor Laboratories, floating docks - NW USA	48°32.700'N 123°00.720'W	Schuchert 2014	Pacific	1
1076					512	3	Plumularia lagenifera Friday Harbour + San Juan Islands - NW USA (5)	Plumularia lagenifera San Juan Islands - NW USA	KF982237	KF982187	MHNG-INVE-78964				San Juan Islands - SW USA	48°34.020'N 122°59.880'W	Schuchert 2014	Pacific	1
1077					513	2	Plumularia lagenifera Carmel Meadows (California), 16-6 m - W USA	Plumularia lagenifera Carmel Meadows (California), 16-6 m - W USA	MH212945	MH282758	USNM 1471896		C.J. Moura	Hand	California, Carmel Meadows, Ribera Road, 16-6 m - W USA	36°31.910'N 121°55.678'W	Present Study	Pacific	1
1078				Plumularia setacea - lineage 8	528		Plumularia setacea False Bay - South Africa	Plumularia setacea False Bay - South Africa	KF982210		MHNG-INVE-34018				False Bay, Simons Town, Boulder Beach - South Africa	34°12.060'S 18°27.420'W	Schuchert 2014	Atlantic	1
1079					530		Plumularia setacea False Bay - South Africa	Plumularia setacea False Bay - South Africa	KF982211		MHNG-INVE-34021				False Bay, Simons Town, Boulder Beach - South Africa	34°12.060'S 18°27.420'W	Schuchert 2014	Atlantic	1
1080					529	26	Plumularia setacea False Bay - South Africa	Plumularia setacea False Bay - South Africa	KF982209	KF982157	MHNG-INVE-34012				False Bay, Simons Town, Boulder Beach - South Africa	34°12.060'S 18°27.420'W	Schuchert 2014	Atlantic	1
1081				Plumularia setacea - lineage 10	573	37	Plumularia setacea Ponta da Oliveira - Madeira (2)	Plumularia setacea Ponta da Oliveira - Madeira	KF982220	KF982171	MHNG-INVE-64485				Ponta da Oliveira - Madeira	32°38.460'N 16°49.920'W	Schuchert 2014	Atlantic	1
1082					573	38	Plumularia setacea Ponta da Oliveira - Madeira (2)	Plumularia setacea Ponta da Oliveira - Madeira	KF982222	KF982173	MHNG-INVE-64487				Ponta da Oliveira - Madeira	32°38.460'N 16°49.920'W	Schuchert 2014	Atlantic	1
1083					574	37	Plumularia setacea Ponta da Oliveira - Madeira	Plumularia setacea Ponta da Oliveira - Madeira	KF982221	KF982172	MHNG-INVE-64486				Ponta da Oliveira - Madeira	32°38.460'N 16°49.920'W	Schuchert 2014	Atlantic	1
1084				Plumularia setacea - lineage 11	560	35	Plumularia setacea La Martinique Island - Caribbean (2)	Plumularia setacea La Martinique Island - Caribbean	KF982242	KF982192	MHNG-INVE-82058				La Martinique Island	14°31.020'N 61°06.000'W	Schuchert 2014	Atlantic	1
1085					560	34	Plumularia setacea La Martinique Island - Caribbean (2)	Plumularia setacea La Martinique Island - Caribbean	KF982243	KF982193	MHNG-INVE-82060				La Martinique Island - Caribbean	14°50.280'N 61°13.920'W	Schuchert 2014	Atlantic	1
1086					554		Plumularia setacea S. Tomé island + Príncipe island, 3-12 m - São Tomé and Príncipe (2)	Plumularia setacea S. Tomé island, 3 m - São Tomé and Príncipe	MH212980		DOP C9434		C.J. Moura	Hand	Ilhéu das Cabras, 3 m - S. Tomé	0°24.572'N 6°42.906'E	Present Study	Atlantic	1
1087					554		Plumularia setacea S. Tomé island + Príncipe island, 3-12 m - São Tomé and Príncipe (2)	Plumularia setacea Príncipe, 12-6 m - São Tomé and Príncipe	MH212979		DOP C9443		C.J. Moura	Hand	Príncipe, Mosteiros, 12-6 m - São Tomé and Príncipe	1°41.026'N 7°28.318'E	Present Study	Atlantic	1
1088					555		Plumularia setacea Príncipe island, 6-3 m - S. Tomé and Príncipe	Plumularia setacea Príncipe island, 6-3 m - S. Tomé and Príncipe	MH212978		DOP C9445		C.J. Moura	Hand	Bom Bom islet, Príncipe island, 6-3 m - S. Tomé and Príncipe	1°42.055'N 7°24.186'E	Present Study	Atlantic	1
1089					556		Plumularia setacea São Tomé island, 26-6 m - São Tomé and Príncipe	Plumularia setacea São Tomé island, 15-6 m - São Tomé and Príncipe	MH212990		DOP C9437		C.J. Moura	Hand	Lagoa Azul, São Tomé, 15-6 m - São Tomé and Príncipe	0°24.413'N 6°36.469'E	Present Study	Atlantic	1
1090					557		Plumularia setacea Glovers atoll, 30-16 m - Belize	Plumularia setacea Glovers atoll, 30-16 m - Belize	MH212968		USNM 1471947	861645	C.J. Moura	Hand	Glovers atoll, 30-16 m - Belize	16°44.358'N 87°48.224'W	Present Study	Atlantic	1
1091					559		Plumularia setacea Miami (Florida), 15 m - SE USA	Plumularia setacea Miami (Florida), 15 m - SE USA	MH212972		USNM 1471922	861637	C.J. Moura	Hand	Biscayne wreck, Miami (Florida), 15 m - SE USA	25°42.158'N 80°05.181'W	Present Study	Atlantic	1
1092					558	36	Plumularia setacea Carrie Bow Cay, 40-20 m - Belize	Plumularia setacea Carrie Bow Cay, 40-20 m - Belize	MH212955	MH282763	USNM 1471941		C.J. Moura	Hand	Carrie Bow Cay, 40-20 m - Belize	16°46.049'N 88°04.448'W	Present Study	Atlantic	1
1093				Plumularia setacea - lineage 12	580		Plumularia setacea Coiba, 20-10 m - SW Panama	Plumularia setacea Coiba, 20-10 m - SW Panama	MH212957				C.J. Moura	Hand	Coiba, Roca de Buffet, 20-10 m - SW Panama	7°41.686'N 81°36.792'W	Present Study	Pacific	1
1094					579		Plumularia setacea Frailes island, 14-9 m - S Panama	Plumularia setacea Frailes island, 14-9 m - S Panama	MH212967		STRI CJM49	861648	C.J. Moura	Hand	Pedasi, Frailes island, near Venao, 14-9 m - S Panama	7°24.097'N 80°10.007'W	Present Study	Pacific	1
1095				Plumularia setacea - lineage 13	581		Plumularia setacea Carrie Bow Cay, ca. 6 m - Belize	Plumularia setacea Carrie Bow Cay, ca. 6 m - Belize	MH212956		USNM 1471940	861642	C.J. Moura	Hand	Carrie Bow Cay, ca. 6 m - Belize	16°47.384'N 88°04.664'W	Present Study	Atlantic	1
1096				Plumularia setacea - lineage 14	582	48	Plumularia setacea Miami (E Florida), 30-24 m - SE USA	Plumularia setacea Miami (E Florida), 30-24 m - SE USA	MH212971	MH282769	USNM 1471928	861640	C.J. Moura	Hand	Orion Wreck, Miami, Florida, 30-24 m - SE USA	25°24.521'N 80°02.860'W	Present Study	Atlantic	1
1097				Plumularia setaceoides - lineage 1	586	49	Plumularia setaceoides Wellington - New Zealand	Plumularia setaceoides Wellington - New Zealand	DQ855931	KF982156	MHNG-INVE-33460				Wellington, Te Raikaihau - New Zealand		Leclère et al. 2007	Pacific	1
1098				Plumularia setaceoides - lineage 2	585	50	Plumularia setaceoides Victoria - Australia	Plumularia setaceoides Victoria - Australia	KF982240	KF982190	MHNG-INVE-79153				Victoria, Port Philip, St Leonards Jetty, on Sargassum sp. - Australia	38°10.200'S 144°43.200'E	Schuchert 2014	Indian	1
1099				Plumularia sp1	667		Plumularia sp1 S Carolina + Georgia, 588-633 m - SE USA (2)	Plumularia sp1 Off South Carolina, 613-633 m - SE USA	MH212996		USNM 1473831		JSLI-2005	Submersible	Off South Carolina, Stn. JSL-05-4903, 613-633 m - SE USA	32°00.950'N 77°40.163'W	Present Study	Atlantic		1
1100					667		Plumularia sp1 S Carolina + Georgia, 588-633 m - SE USA (2)	Plumularia sp1 Off Georgia, 585-624 m - SE USA	MH212995		USNM 1473807		JSLI-2005	Submersible	Off Georgia, Jacksonville Lithoherms, Stn JSLI-2005-4908, 585-624 m - SE USA	30°31.256'N 79°39.406'W	Present Study	Atlantic		1
1101					668		Plumularia sp1 Off Cape Lookout, 418-371 m - SE USA	Plumularia sp1 Off Cape Lookout, 418-371 m - SE USA	MH212994		USNM 1473832	861504	JSLI-2005	Submersible	Off Cape Lookout, Stn. JSL-05-4893, 418-371 m - SE USA	34°14.190'N 75°52.280'W	Present Study	Atlantic		1
1102				Plumularia sp2	669		Plumularia sp2 Bahamas, 250 m - SE USA	Plumularia sp2 Bahamas, 250 m - SE USA	MH212997		FAU 30-V-93-1-6A	861507	JSLI-3501	Submersible	Great Inagua, Bahamas, 250 m - SE USA	20°54.061'N 73°40.739'W	Present Study	Atlantic		1
1103				Plumularia spiralis	665	72	Plumularia spiralis Sulawesi, 15-20 m - Indonesia	Plumularia spiralis Sulawesi, 15-20 m - Indonesia	KX355438	MH282771	MHNG-INVE-86317				Batu Goso, Bangka Island, Sulawesi, 15-20 m - Indonesia	1°48.088'N 125°11.434'E	Schuchert (EMBL submission)	Indian	1
1104					666	73	Plumularia spiralis Bali - Indonesia	Plumularia spiralis Bali - Indonesia	MH212998	MH282770		861656			Tulamben, Bali - Indonesia		Present Study	Indian	1
1105				Plumularia strictocarpa - lineage 1	577	45	Plumularia strictocarpa off Madagascar - Mayotte	Plumularia strictocarpa off Madagascar - Mayotte	KF982233	KF982183	MHNG-INVE-74949				off Madagascar - Mayotte	12°55.380'S 44°58.140'E	Schuchert 2014	Indian	1
1106					578	44	Plumularia strictocarpa Baa Island - Maldives	Plumularia strictocarpa Baa Island - Maldives	KF982236	KF982186	MHNG-INVE-76316				Baa Island - Maldives	4°52.140'N 72°59.520'E	Schuchert 2014	Indian	1
1107				Plumularia strictocarpa (lineage 2) + Plumularia (cf.) setacea (lineage 9)	563	41	Plumularia strictocarpa São Sebastião - Brazil	Plumularia strictocarpa São Sebastião - Brazil	DQ855940	KF982200					São Sebastião, Parque, Praia do Segredo - Brazil		Leclère et al. 2007	Atlantic	1
1108					562		Plumularia (cf.) setacea Bocas del Toro, 15-9 m - NW Panama	Plumularia (cf.) setacea Bocas del Toro, 15-9 m - NW Panama	MH212937			861650	C.J. Moura	Hand	Bocas del Toro, Cayo Tigre, 15-9 m - NW Panama	9°15.427'N 81°56.532'W	Present Study	Atlantic	1
1109					561		Plumularia (cf.) setacea Isla Uvita, 13-16 m - SE Costa Rica	Plumularia (cf.) setacea Isla Uvita, 13-16 m - SE Costa Rica	MH212938		MZUCR 2444	861652	C.J. Moura	Hand	Isla Uvita (north), 13-16 m - SE Costa Rica	9°59.767'N 83°00.787'W	Present Study	Atlantic	1
1110				Plumularia strictocarpa - lineage 3	583	46	Plumularia strictocarpa Moorea - French Polynesia	Plumularia strictocarpa Moorea - French Polynesia	KF982225	KF982175	UF INVE 6820				Moorea - French Polynesia	17°28.560'S 149°50.280'W	Schuchert 2014	Pacific	1
1111					584	47	Plumularia strictocarpa Moorea - French Polynesia	Plumularia strictocarpa Moorea - French Polynesia	KF982227	KF982177	UF INVE 7112				Moorea - French Polynesia	17°33.120'S 149°46.620'W	Schuchert 2014	Pacific	1
1112				Plumularia warreni	575	42	Plumularia warreni La Reunion Island - SW Indian Ocean (2)	Plumularia warreni La Reunion Island - SW Indian Ocean	KF982245	KF982195	MHNG-INVE-82096				La Reunion Island	21°12.540'S 55°49.680'E	Schuchert 2014	Indian	1
1113					575	42	Plumularia warreni La Reunion Island - SW Indian Ocean (2)	Plumularia warreni La Reunion Island - SW Indian Ocean	KF982247	KF982197	MHNG-INVE-82098				La Reunion Island	21°15.120'S 55°48.660'E	Schuchert 2014	Indian	1
1114					576	43	Plumularia warreni La Reunion Island - SW Indian Ocean	Plumularia warreni La Reunion Island - SW Indian Ocean	KF982246	KF982196	MHNG-INVE-82097				La Reunion Island	21°15.120'S 55°48.660'E	Schuchert 2014	Indian	1
1115
